# Supplementary material for: Identifying miRNA-mRNA regulatory relationships in breast cancer with invariant causal prediction
Source: BMC Bioinformatics. 2019 Mar 15;20:143. doi: 10.1186/s12859-019-2668-x (PMC6419852; doi:10.1186/s12859-019-2668-x)
Supplement: Supplementary file 2 — The confirmed miRNA-mRNA interactions retrieved from miRTarbase 6.1, TarBase 7.0, miRWalk 2.0. (CSV 10,149 kb) [file 12859_2019_2668_MOESM2_ESM.csv]

miRNA	Gene
hsa-let-7a-2-3p	CADM1
hsa-let-7a-2-3p	ARID1A
hsa-let-7a-2-3p	IGF1R
hsa-let-7a-2-3p	ZCCHC2
hsa-let-7a-2-3p	SNRPB
hsa-let-7a-2-3p	APP
hsa-let-7a-2-3p	RBM27
hsa-let-7a-2-3p	DLC1
hsa-let-7a-2-3p	FNDC3A
hsa-let-7a-2-3p	KPNA2
hsa-let-7a-2-3p	SCAMP1
hsa-let-7a-2-3p	RAD23B
hsa-let-7a-2-3p	SMC3
hsa-let-7a-2-3p	KAT7
hsa-let-7a-2-3p	SMARCA5
hsa-let-7a-2-3p	ANP32B
hsa-let-7a-2-3p	POU2F1
hsa-let-7a-2-3p	ZFYVE21
hsa-let-7a-2-3p	MT2A
hsa-let-7a-2-3p	HMGXB4
hsa-let-7a-2-3p	HMGB2
hsa-let-7a-2-3p	CCNB1
hsa-let-7a-2-3p	LYRM2
hsa-let-7a-2-3p	TP53INP1
hsa-let-7a-2-3p	GABRB3
hsa-let-7a-2-3p	CES3
hsa-let-7a-2-3p	MRPS21
hsa-let-7a-2-3p	URM1
hsa-let-7a-2-3p	PCGF3
hsa-let-7a-2-3p	MANBAL
hsa-let-7a-2-3p	HAT1
hsa-let-7a-2-3p	FHL2
hsa-let-7a-2-3p	CKS2
hsa-let-7a-2-3p	CAD
hsa-let-7a-2-3p	ARL10
hsa-let-7a-2-3p	AGPAT5
hsa-let-7a-2-3p	RAB5C
hsa-let-7a-2-3p	UBASH3B
hsa-let-7a-2-3p	FAM127B
hsa-let-7a-2-3p	SKIL
hsa-let-7a-2-3p	MAP7
hsa-let-7a-2-3p	HMGA2
hsa-let-7a-2-3p	FBXL3
hsa-let-7a-2-3p	FKBP14
hsa-let-7a-2-3p	CALM2
hsa-let-7a-2-3p	TMPRSS12
hsa-let-7a-2-3p	TOP1MT
hsa-let-7a-2-3p	MYO10
hsa-let-7a-2-3p	SCAMP2
hsa-let-7a-2-3p	VEZF1
hsa-let-7a-2-3p	PTP4A1
hsa-let-7a-2-3p	NCL
hsa-let-7a-2-3p	KLHL15
hsa-let-7a-2-3p	INCENP
hsa-let-7a-2-3p	RPS3
hsa-let-7a-2-3p	STARD8
hsa-let-7a-2-3p	USMG5
hsa-let-7a-2-3p	LMNB2
hsa-let-7a-2-3p	CITED2
hsa-let-7a-2-3p	ABI2
hsa-let-7a-2-3p	C17orf58
hsa-let-7a-2-3p	GPR141
hsa-let-7a-2-3p	TRA2B
hsa-let-7a-2-3p	RBM23
hsa-let-7a-2-3p	DOCK7
hsa-let-7a-2-3p	SEL1L3
hsa-let-7a-2-3p	PIAS1
hsa-let-7a-2-3p	NDUFS1
hsa-let-7a-2-3p	C16orf52
hsa-let-7a-2-3p	ACSM2B
hsa-let-7a-2-3p	DENND5B
hsa-let-7a-2-3p	LHFP
hsa-let-7a-2-3p	PTPRF
hsa-let-7a-2-3p	JAG2
hsa-let-7a-2-3p	RAB3IP
hsa-let-7a-2-3p	KCNB1
hsa-let-7a-2-3p	EPHX4
hsa-let-7a-2-3p	GNAT1
hsa-let-7a-2-3p	OLR1
hsa-let-7a-2-3p	ZMIZ1
hsa-let-7a-2-3p	ZNF107
hsa-let-7a-2-3p	ZNF117
hsa-let-7a-2-3p	WAC
hsa-let-7a-2-3p	TMEM136
hsa-let-7a-2-3p	FYN
hsa-let-7a-2-3p	BACH2
hsa-let-7a-2-3p	RAPH1
hsa-let-7a-3p	ARMC8
hsa-let-7a-3p	SETD4
hsa-let-7a-3p	BTF3
hsa-let-7a-3p	MIPOL1
hsa-let-7a-3p	TRIM33
hsa-let-7a-3p	CS
hsa-let-7a-3p	SENP7
hsa-let-7a-3p	SHOC2
hsa-let-7a-3p	LCOR
hsa-let-7a-3p	WEE1
hsa-let-7a-3p	WNK1
hsa-let-7a-3p	RNF11
hsa-let-7a-3p	EIF4A2
hsa-let-7a-3p	SEC24A
hsa-let-7a-3p	PPIL4
hsa-let-7a-3p	KLHL15
hsa-let-7a-3p	GSK3B
hsa-let-7a-3p	LDLR
hsa-let-7a-3p	MSMO1
hsa-let-7a-3p	CREBRF
hsa-let-7a-3p	HBP1
hsa-let-7a-3p	TOR1AIP2
hsa-let-7a-3p	RORA
hsa-let-7a-3p	TP53INP1
hsa-let-7a-3p	CREBZF
hsa-let-7a-3p	SYF2
hsa-let-7a-3p	TES
hsa-let-7a-3p	ZNF181
hsa-let-7a-3p	MRPL35
hsa-let-7a-3p	HAT1
hsa-let-7a-3p	SRI
hsa-let-7a-3p	IRF2BP2
hsa-let-7a-3p	ARAP2
hsa-let-7a-3p	MTFR1
hsa-let-7a-3p	BTG1
hsa-let-7a-3p	ACVR2B
hsa-let-7a-3p	ASB11
hsa-let-7a-3p	UBXN2B
hsa-let-7a-3p	ARID1B
hsa-let-7a-3p	ZNF652
hsa-let-7a-3p	SENP1
hsa-let-7a-3p	ADH1B
hsa-let-7a-3p	PHF8
hsa-let-7a-3p	NRBF2
hsa-let-7a-3p	MYADM
hsa-let-7a-3p	FZD5
hsa-let-7a-3p	E2F8
hsa-let-7a-3p	CREB1
hsa-let-7a-3p	ZNF256
hsa-let-7a-3p	ABCC4
hsa-let-7a-3p	OCIAD1
hsa-let-7a-3p	PPP1R10
hsa-let-7a-3p	ALG10B
hsa-let-7a-3p	PPIL3
hsa-let-7a-3p	BRI3BP
hsa-let-7a-3p	CDKN1B
hsa-let-7a-3p	MGAT4C
hsa-let-7a-3p	RBM12B
hsa-let-7a-3p	NCOA7
hsa-let-7a-3p	GABRG1
hsa-let-7a-3p	ZNF264
hsa-let-7a-3p	VEZF1
hsa-let-7a-3p	SLC16A14
hsa-let-7a-3p	AASDHPPT
hsa-let-7a-3p	ACP1
hsa-let-7a-3p	ZNF136
hsa-let-7a-3p	SLC35A5
hsa-let-7a-3p	SIPA1L2
hsa-let-7a-3p	PCTP
hsa-let-7a-3p	DSG2
hsa-let-7a-3p	NOLC1
hsa-let-7a-3p	PGGT1B
hsa-let-7a-3p	HMGB2
hsa-let-7a-3p	DLX2
hsa-let-7a-3p	CSTF2
hsa-let-7a-3p	KANSL1L
hsa-let-7a-3p	TTC33
hsa-let-7a-3p	MDM2
hsa-let-7a-3p	RPS16
hsa-let-7a-3p	CD99
hsa-let-7a-3p	GPRIN3
hsa-let-7a-3p	DUSP6
hsa-let-7a-3p	GREM1
hsa-let-7a-3p	ZNF585A
hsa-let-7a-3p	POLA2
hsa-let-7a-3p	PAPOLG
hsa-let-7a-3p	RUVBL2
hsa-let-7a-3p	PURA
hsa-let-7a-3p	MSH6
hsa-let-7a-3p	KIAA2018
hsa-let-7a-3p	BRPF3
hsa-let-7a-3p	AFAP1
hsa-let-7a-3p	PHKA1
hsa-let-7a-3p	DIP2A
hsa-let-7a-3p	RS1
hsa-let-7a-3p	MYOM2
hsa-let-7a-3p	SFT2D3
hsa-let-7a-3p	COPB2
hsa-let-7a-3p	ALDH1A3
hsa-let-7a-3p	ZNF800
hsa-let-7a-3p	TM4SF1
hsa-let-7a-3p	SPAG9
hsa-let-7a-3p	SEMA4D
hsa-let-7a-3p	RUFY2
hsa-let-7a-3p	MBNL1
hsa-let-7a-3p	KLF10
hsa-let-7a-3p	ITGA3
hsa-let-7a-3p	ANAPC16
hsa-let-7a-3p	ZNF546
hsa-let-7a-3p	C1orf52
hsa-let-7a-3p	NDUFAF7
hsa-let-7a-5p	CDK6
hsa-let-7a-5p	MYC
hsa-let-7a-5p	BCL2
hsa-let-7a-5p	NKIRAS2
hsa-let-7a-5p	ITGB3
hsa-let-7a-5p	NF2
hsa-let-7a-5p	NRAS
hsa-let-7a-5p	KRAS
hsa-let-7a-5p	PRDM1
hsa-let-7a-5p	TRIM71
hsa-let-7a-5p	FOXA1
hsa-let-7a-5p	NR1I2
hsa-let-7a-5p	VDR
hsa-let-7a-5p	RAVER2
hsa-let-7a-5p	HMGA2
hsa-let-7a-5p	HMGA1
hsa-let-7a-5p	EIF2C4
hsa-let-7a-5p	APP
hsa-let-7a-5p	E2F1
hsa-let-7a-5p	UHRF2
hsa-let-7a-5p	DICER1
hsa-let-7a-5p	HRAS
hsa-let-7a-5p	IGF2
hsa-let-7a-5p	LIN28A
hsa-let-7a-5p	NFKB1
hsa-let-7a-5p	ZFP36L1
hsa-let-7a-5p	THBS1
hsa-let-7a-5p	TUSC2
hsa-let-7a-5p	SLC20A1
hsa-let-7a-5p	NEFM
hsa-let-7a-5p	MEIS1
hsa-let-7a-5p	EGR3
hsa-let-7a-5p	HNRPDL
hsa-let-7a-5p	AMMECR1
hsa-let-7a-5p	CASP3
hsa-let-7a-5p	CASP8
hsa-let-7a-5p	CASP9
hsa-let-7a-5p	IL6
hsa-let-7a-5p	E2F2
hsa-let-7a-5p	CCND2
hsa-let-7a-5p	IGF2BP1
hsa-let-7a-5p	CDC34
hsa-let-7a-5p	EWSR1
hsa-let-7a-5p	MPL
hsa-let-7a-5p	CCR7
hsa-let-7a-5p	TMED7
hsa-let-7a-5p	CDKN1A
hsa-let-7a-5p	HAS2
hsa-let-7a-5p	EGFR
hsa-let-7a-5p	RIOK3
hsa-let-7a-5p	ZC3H18
hsa-let-7a-5p	FAM105B
hsa-let-7a-5p	TMEM39A
hsa-let-7a-5p	UPP2
hsa-let-7a-5p	SYNPR
hsa-let-7a-5p	ATP6V1B2
hsa-let-7a-5p	MEPCE
hsa-let-7a-5p	PSMA2
hsa-let-7a-5p	NDUFAF3
hsa-let-7a-5p	GP5
hsa-let-7a-5p	GPN1
hsa-let-7a-5p	CIRH1A
hsa-let-7a-5p	ZNF555
hsa-let-7a-5p	UBE3C
hsa-let-7a-5p	LHFPL2
hsa-let-7a-5p	MRPL15
hsa-let-7a-5p	HIST2H2BF
hsa-let-7a-5p	CEP170B
hsa-let-7a-5p	SMPDL3B
hsa-let-7a-5p	HIST2H2BE
hsa-let-7a-5p	CDC7
hsa-let-7a-5p	SMARCAD1
hsa-let-7a-5p	COX2
hsa-let-7a-5p	BCAT1
hsa-let-7a-5p	RRM2
hsa-let-7a-5p	FNDC3A
hsa-let-7a-5p	ZCCHC9
hsa-let-7a-5p	CD276
hsa-let-7a-5p	PHF6
hsa-let-7a-5p	FAM13C
hsa-let-7a-5p	NOLC1
hsa-let-7a-5p	ACVR1B
hsa-let-7a-5p	PTP4A1
hsa-let-7a-5p	BAZ2A
hsa-let-7a-5p	UBAP2
hsa-let-7a-5p	RPL9
hsa-let-7a-5p	TRIM5
hsa-let-7a-5p	DNAJC6
hsa-let-7a-5p	GLUL
hsa-let-7a-5p	HIST1H4D
hsa-let-7a-5p	FOXJ3
hsa-let-7a-5p	PHTF2
hsa-let-7a-5p	ACTB
hsa-let-7a-5p	NID2
hsa-let-7a-5p	ANO6
hsa-let-7a-5p	CS
hsa-let-7a-5p	BTBD1
hsa-let-7a-5p	NCBP1
hsa-let-7a-5p	LMNA
hsa-let-7a-5p	RBMXL1
hsa-let-7a-5p	JAZF1
hsa-let-7a-5p	RPS3A
hsa-let-7a-5p	ZNF629
hsa-let-7a-5p	SIK1
hsa-let-7a-5p	HIST1H1D
hsa-let-7a-5p	SESN2
hsa-let-7a-5p	EIF3C
hsa-let-7a-5p	GPM6B
hsa-let-7a-5p	RPL30
hsa-let-7a-5p	ARL6IP6
hsa-let-7a-5p	FBXW2
hsa-let-7a-5p	POU3F2
hsa-let-7a-5p	TTC22
hsa-let-7a-5p	LRRC37A2
hsa-let-7a-5p	GCN1L1
hsa-let-7a-5p	IVD
hsa-let-7a-5p	RQCD1
hsa-let-7a-5p	KIAA2026
hsa-let-7a-5p	COX1
hsa-let-7a-5p	NAA35
hsa-let-7a-5p	SHMT2
hsa-let-7a-5p	ATP6
hsa-let-7a-5p	GTF2I
hsa-let-7a-5p	KRTAP19-1
hsa-let-7a-5p	RPL4
hsa-let-7a-5p	TMEM165
hsa-let-7a-5p	GTF3C5
hsa-let-7a-5p	KIAA1147
hsa-let-7a-5p	C9orf37
hsa-let-7a-5p	C11orf57
hsa-let-7a-5p	EEF2
hsa-let-7a-5p	ZNF609
hsa-let-7a-5p	TMEM64
hsa-let-7a-5p	EXPH5
hsa-let-7a-5p	AKAP17A
hsa-let-7a-5p	ATG4C
hsa-let-7a-5p	ORAI2
hsa-let-7a-5p	WWP2
hsa-let-7a-5p	RPS15A
hsa-let-7a-5p	RPS10
hsa-let-7a-5p	AGO1
hsa-let-7a-5p	AOC2
hsa-let-7a-5p	SP1
hsa-let-7a-5p	ND5
hsa-let-7a-5p	CAMK2D
hsa-let-7a-5p	CD2AP
hsa-let-7a-5p	H1F0
hsa-let-7a-5p	VAV2
hsa-let-7a-5p	RPSA
hsa-let-7a-5p	NEU3
hsa-let-7a-5p	UBAP2L
hsa-let-7a-5p	GORASP2
hsa-let-7a-5p	ANKRD17
hsa-let-7a-5p	IPO7
hsa-let-7a-5p	CFL2
hsa-let-7a-5p	ZMYM3
hsa-let-7a-5p	RBM6
hsa-let-7a-5p	TAF9B
hsa-let-7a-5p	SKA3
hsa-let-7a-5p	DDX18
hsa-let-7a-5p	FARSA
hsa-let-7a-5p	BNIP3L
hsa-let-7a-5p	VGLL4
hsa-let-7a-5p	BUD13
hsa-let-7a-5p	HNRNPUL1
hsa-let-7a-5p	NUDT4
hsa-let-7a-5p	SNRPC
hsa-let-7a-5p	SPATS2
hsa-let-7a-5p	REPS1
hsa-let-7a-5p	TRAF7
hsa-let-7a-5p	CD55
hsa-let-7a-5p	PNRC1
hsa-let-7a-5p	SETD7
hsa-let-7a-5p	ERN1
hsa-let-7a-5p	NDUFS2
hsa-let-7a-5p	MRS2
hsa-let-7a-5p	TARS
hsa-let-7a-5p	HUWE1
hsa-let-7a-5p	PAXBP1
hsa-let-7a-5p	LIX1L
hsa-let-7a-5p	RAD21
hsa-let-7a-5p	ND1
hsa-let-7a-5p	ZNF644
hsa-let-7a-5p	SAMD4B
hsa-let-7a-5p	ASPM
hsa-let-7a-5p	ZNF746
hsa-let-7a-5p	ND2
hsa-let-7a-5p	RPS4X
hsa-let-7a-5p	NPC1
hsa-let-7a-5p	ITM2B
hsa-let-7a-5p	RPS13
hsa-let-7a-5p	C1GALT1
hsa-let-7a-5p	CARHSP1
hsa-let-7a-5p	CNTRL
hsa-let-7a-5p	PIK3R1
hsa-let-7a-5p	ARID3B
hsa-let-7a-5p	LILRB4
hsa-let-7a-5p	PPP2R2A
hsa-let-7a-5p	SRSF2
hsa-let-7a-5p	CLPB
hsa-let-7a-5p	DEGS1
hsa-let-7a-5p	LTA4H
hsa-let-7a-5p	ATP2A2
hsa-let-7a-5p	HDAC5
hsa-let-7a-5p	MTFR1L
hsa-let-7a-5p	NUDT5
hsa-let-7a-5p	JPH4
hsa-let-7a-5p	TAF5L
hsa-let-7a-5p	MED13L
hsa-let-7a-5p	FKBP8
hsa-let-7a-5p	ZNF780A
hsa-let-7a-5p	BSDC1
hsa-let-7a-5p	HMGN2
hsa-let-7a-5p	SLC35A4
hsa-let-7a-5p	UBE2Q1
hsa-let-7a-5p	B4GALNT3
hsa-let-7a-5p	USP14
hsa-let-7a-5p	HOXC4
hsa-let-7a-5p	PTGES2
hsa-let-7a-5p	HSF2
hsa-let-7a-5p	FAM171A2
hsa-let-7a-5p	CAND2
hsa-let-7a-5p	TMEM241
hsa-let-7a-5p	S100PBP
hsa-let-7a-5p	AIDA
hsa-let-7a-5p	RANBP2
hsa-let-7a-5p	MAPK11
hsa-let-7a-5p	BMPR1B
hsa-let-7a-5p	ADSL
hsa-let-7a-5p	SNX2
hsa-let-7a-5p	MTUS1
hsa-let-7a-5p	PIGN
hsa-let-7a-5p	HOXA6
hsa-let-7a-5p	DHX57
hsa-let-7a-5p	WIPI2
hsa-let-7a-5p	PCIF1
hsa-let-7a-5p	UBOX5
hsa-let-7a-5p	PEX14
hsa-let-7a-5p	TMX2
hsa-let-7a-5p	RAVER1
hsa-let-7a-5p	BCL2L11
hsa-let-7a-5p	G2E3
hsa-let-7a-5p	BAZ1B
hsa-let-7a-5p	DYNC2H1
hsa-let-7a-5p	CDC25B
hsa-let-7a-5p	TTC26
hsa-let-7a-5p	LRRC42
hsa-let-7a-5p	NME4
hsa-let-7a-5p	GGPS1
hsa-let-7a-5p	LARP1
hsa-let-7a-5p	MTHFD1
hsa-let-7a-5p	WDR46
hsa-let-7a-5p	TRRAP
hsa-let-7a-5p	ARRDC3
hsa-let-7a-5p	MAP3K1
hsa-let-7a-5p	EZH2
hsa-let-7a-5p	HOXB4
hsa-let-7a-5p	AMPD2
hsa-let-7a-5p	SF3A1
hsa-let-7a-5p	F2R
hsa-let-7a-5p	SNX6
hsa-let-7a-5p	GADD45GIP1
hsa-let-7a-5p	MCM3AP
hsa-let-7a-5p	KDM6B
hsa-let-7a-5p	AGO2
hsa-let-7a-5p	ANGEL2
hsa-let-7a-5p	RPL35A
hsa-let-7a-5p	FNIP1
hsa-let-7a-5p	ATP2B1
hsa-let-7a-5p	TAF5
hsa-let-7a-5p	ASCC3
hsa-let-7a-5p	BPTF
hsa-let-7a-5p	PAQR5
hsa-let-7a-5p	SPTBN1
hsa-let-7a-5p	MIB1
hsa-let-7a-5p	RPS24
hsa-let-7a-5p	WDR6
hsa-let-7a-5p	CYP2R1
hsa-let-7a-5p	TCERG1
hsa-let-7a-5p	GBF1
hsa-let-7a-5p	CSNK2A1
hsa-let-7a-5p	TAB2
hsa-let-7a-5p	QKI
hsa-let-7a-5p	UBA6
hsa-let-7a-5p	ALDH7A1
hsa-let-7a-5p	ILKAP
hsa-let-7a-5p	DPH5
hsa-let-7a-5p	CNBP
hsa-let-7a-5p	TRIO
hsa-let-7a-5p	NDUFAF7
hsa-let-7a-5p	NFATC2IP
hsa-let-7a-5p	PREB
hsa-let-7a-5p	BIRC6
hsa-let-7a-5p	MYO9A
hsa-let-7a-5p	RAB13
hsa-let-7a-5p	SMG7
hsa-let-7a-5p	SLC35C1
hsa-let-7a-5p	GTF3C1
hsa-let-7a-5p	NPTX1
hsa-let-7a-5p	MRPS2
hsa-let-7a-5p	DHX9
hsa-let-7a-5p	NUPL1
hsa-let-7a-5p	UNK
hsa-let-7a-5p	COPZ1
hsa-let-7a-5p	UHRF1
hsa-let-7a-5p	TSPAN3
hsa-let-7a-5p	KCTD1
hsa-let-7a-5p	PLOD1
hsa-let-7a-5p	RBFOX2
hsa-let-7a-5p	COX14
hsa-let-7a-5p	KPNA6
hsa-let-7a-5p	C7orf60
hsa-let-7a-5p	C2CD4A
hsa-let-7a-5p	DSC3
hsa-let-7a-5p	PDE4DIP
hsa-let-7a-5p	SEL1L3
hsa-let-7a-5p	PALD1
hsa-let-7a-5p	METTL6
hsa-let-7a-5p	CRYBG3
hsa-let-7a-5p	ZNF264
hsa-let-7a-5p	CTDP1
hsa-let-7a-5p	ATXN2L
hsa-let-7a-5p	BCOR
hsa-let-7a-5p	IARS
hsa-let-7a-5p	SYVN1
hsa-let-7a-5p	ZNF260
hsa-let-7a-5p	CCNB2
hsa-let-7a-5p	SFSWAP
hsa-let-7a-5p	ACAD8
hsa-let-7a-5p	INTS12
hsa-let-7a-5p	NIPBL
hsa-let-7a-5p	SESN1
hsa-let-7a-5p	CCNG1
hsa-let-7a-5p	PAK1
hsa-let-7a-5p	AURKB
hsa-let-7a-5p	RAB40C
hsa-let-7a-5p	ADIPOR2
hsa-let-7a-5p	ESPL1
hsa-let-7a-5p	TMTC3
hsa-let-7a-5p	TXLNA
hsa-let-7a-5p	NHLRC3
hsa-let-7a-5p	IGF1R
hsa-let-7a-5p	SMCR8
hsa-let-7a-5p	ONECUT2
hsa-let-7a-5p	ZCCHC3
hsa-let-7a-5p	BACH1
hsa-let-7a-5p	PCGF3
hsa-let-7a-5p	GRPEL2
hsa-let-7a-5p	ABT1
hsa-let-7a-5p	MDM4
hsa-let-7a-5p	STK4
hsa-let-7a-5p	PDE12
hsa-let-7a-5p	CALU
hsa-let-7a-5p	POLR3D
hsa-let-7a-5p	TNFSF9
hsa-let-7a-5p	NCOA3
hsa-let-7a-5p	CRY2
hsa-let-7a-5p	SUOX
hsa-let-7a-5p	NAA30
hsa-let-7a-5p	MAPK6
hsa-let-7a-5p	C5ORF51
hsa-let-7a-5p	UBXN2B
hsa-let-7a-5p	EDN1
hsa-let-7a-5p	SALL3
hsa-let-7a-5p	CDV3
hsa-let-7a-5p	PGRMC1
hsa-let-7a-5p	TXLNG
hsa-let-7a-5p	CLDN12
hsa-let-7a-5p	PEX11B
hsa-let-7a-5p	CHTOP
hsa-let-7a-5p	C1ORF21
hsa-let-7a-5p	PDP2
hsa-let-7a-5p	BZW1
hsa-let-7a-5p	KREMEN1
hsa-let-7a-5p	MXD1
hsa-let-7a-5p	NAT8L
hsa-let-7a-5p	ACER2
hsa-let-7a-5p	ATP6V1F
hsa-let-7a-5p	DIS3L2
hsa-let-7a-5p	TNFRSF10B
hsa-let-7a-5p	NDUFA4P1
hsa-let-7a-5p	ATP6V1G1
hsa-let-7a-5p	KIF27
hsa-let-7a-5p	ZNF774
hsa-let-7a-5p	ANKRD46
hsa-let-7a-5p	FMNL3
hsa-let-7a-5p	C19orf53
hsa-let-7a-5p	MEIS3P1
hsa-let-7a-5p	C1RL
hsa-let-7a-5p	NUCB2
hsa-let-7a-5p	QDPR
hsa-let-7a-5p	DISC1
hsa-let-7a-5p	RHD
hsa-let-7a-5p	HIST1H2BK
hsa-let-7a-5p	FXN
hsa-let-7a-5p	RABL2A
hsa-let-7a-5p	ACOT9
hsa-let-7a-5p	GLO1
hsa-let-7a-5p	RABL2B
hsa-let-7a-5p	ZNF587
hsa-let-7a-5p	THEM6
hsa-let-7a-5p	MRPL12
hsa-let-7a-5p	FUT10
hsa-let-7a-5p	RRM1
hsa-let-7a-5p	NOM1
hsa-let-7a-5p	FAM105A
hsa-let-7a-5p	NOA1
hsa-let-7a-5p	OPA3
hsa-let-7a-5p	SLC11A2
hsa-let-7a-5p	COL8A1
hsa-let-7a-5p	YAE1D1
hsa-let-7a-5p	ZNF8
hsa-let-7a-5p	ZC3HAV1L
hsa-let-7a-5p	YWHAZ
hsa-let-7a-5p	VCL
hsa-let-7a-5p	TSC22D2
hsa-let-7a-5p	TMED5
hsa-let-7a-5p	SYNJ2BP
hsa-let-7a-5p	RNF144B
hsa-let-7a-5p	PPP1R15B
hsa-let-7a-5p	POLR2D
hsa-let-7a-5p	PLXND1
hsa-let-7a-5p	PGM2L1
hsa-let-7a-5p	NR6A1
hsa-let-7a-5p	NAA20
hsa-let-7a-5p	MLLT10
hsa-let-7a-5p	SMCR7L
hsa-let-7a-5p	MAP2K7
hsa-let-7a-5p	LYN
hsa-let-7a-5p	LRRC20
hsa-let-7a-5p	KLHDC8B
hsa-let-7a-5p	KIAA0930
hsa-let-7a-5p	KCTD21
hsa-let-7a-5p	IFNLR1
hsa-let-7a-5p	ICOSLG
hsa-let-7a-5p	HERPUD1
hsa-let-7a-5p	GABPB1
hsa-let-7a-5p	FAM83G
hsa-let-7a-5p	EIF4G2
hsa-let-7a-5p	EFHD2
hsa-let-7a-5p	CCND1
hsa-let-7a-5p	ATXN7L3B
hsa-let-7a-5p	ATXN7L3
hsa-let-7a-5p	ATG9A
hsa-let-7a-5p	ATG12
hsa-let-7a-5p	AREL1
hsa-let-7a-5p	AP1S1
hsa-let-7a-5p	AHR
hsa-let-7a-5p	AHCYL2
hsa-let-7a-5p	PLAGL2
hsa-let-7a-5p	ZNF28
hsa-let-7a-5p	TUBB2A
hsa-let-7a-5p	ZBTB5
hsa-let-7a-5p	SOCS1
hsa-let-7a-5p	PMAIP1
hsa-let-7a-5p	LIMD2
hsa-let-7a-5p	FAM43A
hsa-let-7a-5p	CEP120
hsa-let-7a-5p	ARID3A
hsa-let-7a-5p	TBC1D19
hsa-let-7a-5p	SNX17
hsa-let-7a-5p	SLC12A7
hsa-let-7a-5p	PLEKHO1
hsa-let-7a-5p	PLCG2
hsa-let-7a-5p	GGA3
hsa-let-7a-5p	SDR42E1
hsa-let-7a-5p	MFSD8
hsa-let-7a-5p	HIST1H2BD
hsa-let-7a-5p	STRN
hsa-let-7a-5p	SLC5A6
hsa-let-7a-5p	SLC10A7
hsa-let-7a-5p	SUMO1
hsa-let-7a-5p	SEMA4C
hsa-let-7a-5p	RNFT1
hsa-let-7a-5p	RNF44
hsa-let-7a-5p	RAB11FIP4
hsa-let-7a-5p	NSD1
hsa-let-7a-5p	MBD2
hsa-let-7a-5p	KPNA5
hsa-let-7a-5p	KMT2D
hsa-let-7a-5p	CEP135
hsa-let-7a-5p	CELF1
hsa-let-7a-5p	C12orf4
hsa-let-7a-5p	SMC1A
hsa-let-7a-5p	NUP155
hsa-let-7a-5p	IGDCC4
hsa-let-7a-5p	FIGN
hsa-let-7a-5p	COIL
hsa-let-7a-5p	C1orf210
hsa-let-7a-5p	DIABLO
hsa-let-7a-5p	AK4
hsa-let-7a-5p	ZNF566
hsa-let-7a-5p	YOD1
hsa-let-7a-5p	IKZF3
hsa-let-7a-5p	CD59
hsa-let-7a-5p	C9orf156
hsa-let-7a-5p	ZBTB8OS
hsa-let-7a-5p	RDX
hsa-let-7a-5p	NCKIPSD
hsa-let-7a-5p	FZD9
hsa-let-7a-5p	DVL3
hsa-let-7a-5p	DNA2
hsa-let-7a-5p	SOD2
hsa-let-7a-5p	RRAD
hsa-let-7a-5p	OPRL1
hsa-let-7a-5p	WASL
hsa-let-7a-5p	LEFTY1
hsa-let-7a-5p	RBM12B
hsa-let-7a-5p	SLC16A9
hsa-let-7a-5p	PM20D2
hsa-let-7a-5p	ZNF200
hsa-let-7a-5p	TGFBR3
hsa-let-7a-5p	MSI2
hsa-let-7a-5p	LRIG3
hsa-let-7a-5p	IGF2BP3
hsa-let-7a-5p	FBXL20
hsa-let-7a-5p	EPHA4
hsa-let-7a-5p	DUSP1
hsa-let-7a-5p	DNAL1
hsa-let-7a-5p	COLEC12
hsa-let-7a-5p	CCNT2
hsa-let-7a-5p	CBX5
hsa-let-7a-5p	BEND4
hsa-let-7a-5p	ZNF611
hsa-let-7a-5p	KIAA0391
hsa-let-7a-5p	ECHDC1
hsa-let-7a-5p	PMPCA
hsa-let-7a-5p	ACTA1
hsa-let-7a-5p	MCF2L2
hsa-let-7a-5p	GSG2
hsa-let-7a-5p	AKAP8
hsa-let-7a-5p	RAD18
hsa-let-7a-5p	ZNF460
hsa-let-7a-5p	USP38
hsa-let-7a-5p	PLEKHA3
hsa-let-7a-5p	PDZD8
hsa-let-7a-5p	HAND1
hsa-let-7a-5p	FAM222B
hsa-let-7a-5p	C19orf47
hsa-let-7a-5p	ARIH1
hsa-let-7a-5p	PEG10
hsa-let-7a-5p	EMILIN2
hsa-let-7a-5p	SURF4
hsa-let-7a-5p	PARP16
hsa-let-7a-5p	GNG5
hsa-let-7a-5p	E2F6
hsa-let-7a-5p	ABHD17C
hsa-let-7a-5p	THYN1
hsa-let-7a-5p	TGOLN2
hsa-let-7a-5p	ZBTB37
hsa-let-7a-5p	GOLGA4
hsa-let-7a-5p	FAM104A
hsa-let-7a-5p	RWDD1
hsa-let-7a-5p	FMO4
hsa-let-7a-5p	ZNF556
hsa-let-7a-5p	PRIM2
hsa-let-7a-5p	ZNF584
hsa-let-7a-5p	ZNF578
hsa-let-7a-5p	ARL8B
hsa-let-7a-5p	INTS7
hsa-let-7a-5p	RFC2
hsa-let-7a-5p	ZFAND4
hsa-let-7a-5p	BRI3BP
hsa-let-7a-5p	STAT2
hsa-let-7a-5p	ZNF738
hsa-let-7a-5p	DTX3L
hsa-let-7a-5p	RAB19
hsa-let-7a-5p	CDKAL1
hsa-let-7a-5p	EIF4A3
hsa-let-7a-5p	DNAH9
hsa-let-7a-5p	SLC19A3
hsa-let-7a-5p	ITGA3
hsa-let-7a-5p	SLC38A7
hsa-let-7a-5p	SAR1A
hsa-let-7a-5p	PHACTR4
hsa-let-7a-5p	MTX3
hsa-let-7a-5p	CPA4
hsa-let-7a-5p	COX6B1
hsa-let-7a-5p	FPR1
hsa-let-7a-5p	ATXN2
hsa-let-7a-5p	ZNF799
hsa-let-7a-5p	DNAJC28
hsa-let-7a-5p	ZNF417
hsa-let-7a-5p	ZNF443
hsa-let-7a-5p	ADH5
hsa-let-7a-5p	PRSS22
hsa-let-7a-5p	NHLRC2
hsa-let-7a-5p	KIAA1328
hsa-let-7a-5p	IPO9
hsa-let-7a-5p	EDEM3
hsa-let-7a-5p	CTPS1
hsa-let-7a-5p	AMD1
hsa-let-7a-5p	NAP1L1
hsa-let-7a-5p	PAFAH2
hsa-let-7b-3p	SYT4
hsa-let-7b-3p	KIAA1715
hsa-let-7b-3p	SHOC2
hsa-let-7b-3p	LCOR
hsa-let-7b-3p	WEE1
hsa-let-7b-3p	WNK1
hsa-let-7b-3p	RNF11
hsa-let-7b-3p	EIF4A2
hsa-let-7b-3p	SEC24A
hsa-let-7b-3p	PPIL4
hsa-let-7b-3p	KLHL15
hsa-let-7b-3p	GSK3B
hsa-let-7b-3p	LDLR
hsa-let-7b-3p	MSMO1
hsa-let-7b-3p	CREBRF
hsa-let-7b-3p	HBP1
hsa-let-7b-3p	TOR1AIP2
hsa-let-7b-3p	RORA
hsa-let-7b-3p	TP53INP1
hsa-let-7b-3p	CREBZF
hsa-let-7b-3p	SYF2
hsa-let-7b-3p	TES
hsa-let-7b-3p	ZNF181
hsa-let-7b-3p	MRPL35
hsa-let-7b-3p	HAT1
hsa-let-7b-3p	SRI
hsa-let-7b-3p	IRF2BP2
hsa-let-7b-3p	ARAP2
hsa-let-7b-3p	MTFR1
hsa-let-7b-3p	BTG1
hsa-let-7b-3p	ACVR2B
hsa-let-7b-3p	ASB11
hsa-let-7b-3p	UBXN2B
hsa-let-7b-3p	ARID1B
hsa-let-7b-3p	ZNF652
hsa-let-7b-3p	SENP1
hsa-let-7b-3p	ADH1B
hsa-let-7b-3p	PHF8
hsa-let-7b-3p	NRBF2
hsa-let-7b-3p	MYADM
hsa-let-7b-3p	FZD5
hsa-let-7b-3p	E2F8
hsa-let-7b-3p	CREB1
hsa-let-7b-3p	ZNF256
hsa-let-7b-3p	ABCC4
hsa-let-7b-3p	OCIAD1
hsa-let-7b-3p	PPP1R10
hsa-let-7b-3p	ALG10B
hsa-let-7b-3p	PPIL3
hsa-let-7b-3p	BRI3BP
hsa-let-7b-3p	CDKN1B
hsa-let-7b-3p	MGAT4C
hsa-let-7b-3p	RBM12B
hsa-let-7b-3p	NCOA7
hsa-let-7b-3p	GABRG1
hsa-let-7b-3p	ZNF264
hsa-let-7b-3p	VEZF1
hsa-let-7b-3p	SLC16A14
hsa-let-7b-3p	AASDHPPT
hsa-let-7b-3p	ACP1
hsa-let-7b-3p	ZNF136
hsa-let-7b-3p	SLC35A5
hsa-let-7b-3p	SIPA1L2
hsa-let-7b-3p	PCTP
hsa-let-7b-3p	DSG2
hsa-let-7b-3p	NOLC1
hsa-let-7b-3p	PGGT1B
hsa-let-7b-3p	HMGB2
hsa-let-7b-3p	DLX2
hsa-let-7b-3p	CSTF2
hsa-let-7b-3p	KANSL1L
hsa-let-7b-3p	TTC33
hsa-let-7b-3p	MDM2
hsa-let-7b-3p	RPS16
hsa-let-7b-3p	CD99
hsa-let-7b-3p	GPRIN3
hsa-let-7b-3p	DUSP6
hsa-let-7b-3p	GREM1
hsa-let-7b-3p	ZNF585A
hsa-let-7b-3p	POLA2
hsa-let-7b-3p	PAPOLG
hsa-let-7b-3p	RUVBL2
hsa-let-7b-3p	PURA
hsa-let-7b-3p	MSH6
hsa-let-7b-3p	KIAA2018
hsa-let-7b-3p	BRPF3
hsa-let-7b-3p	AFAP1
hsa-let-7b-3p	PHKA1
hsa-let-7b-3p	DIP2A
hsa-let-7b-3p	RS1
hsa-let-7b-3p	MYOM2
hsa-let-7b-3p	SFT2D3
hsa-let-7b-3p	COPB2
hsa-let-7b-3p	ALDH1A3
hsa-let-7b-3p	ZNF800
hsa-let-7b-3p	TM4SF1
hsa-let-7b-3p	SPAG9
hsa-let-7b-3p	SEMA4D
hsa-let-7b-3p	RUFY2
hsa-let-7b-3p	MBNL1
hsa-let-7b-3p	KLF10
hsa-let-7b-3p	ITGA3
hsa-let-7b-3p	ANAPC16
hsa-let-7b-3p	ZNF546
hsa-let-7b-3p	C1orf52
hsa-let-7b-3p	NDUFAF7
hsa-let-7b-5p	CDC34
hsa-let-7b-5p	SLC38A1
hsa-let-7b-5p	COIL
hsa-let-7b-5p	VPS39
hsa-let-7b-5p	UHRF1
hsa-let-7b-5p	UGT8
hsa-let-7b-5p	TYMS
hsa-let-7b-5p	TTC9C
hsa-let-7b-5p	TRMT1
hsa-let-7b-5p	TMEM2
hsa-let-7b-5p	THBS1
hsa-let-7b-5p	TAF9B
hsa-let-7b-5p	SPRYD4
hsa-let-7b-5p	SPCS3
hsa-let-7b-5p	SNAP23
hsa-let-7b-5p	SLC25A32
hsa-let-7b-5p	SLC25A24
hsa-let-7b-5p	SLC25A1
hsa-let-7b-5p	SLC25A13
hsa-let-7b-5p	SLC1A4
hsa-let-7b-5p	SCYL1
hsa-let-7b-5p	RPP38
hsa-let-7b-5p	RHOG
hsa-let-7b-5p	RHOB
hsa-let-7b-5p	RDH10
hsa-let-7b-5p	RBM19
hsa-let-7b-5p	PXDN
hsa-let-7b-5p	PTGS2
hsa-let-7b-5p	PRIM1
hsa-let-7b-5p	PPP1R7
hsa-let-7b-5p	POM121
hsa-let-7b-5p	POLR2C
hsa-let-7b-5p	POLD2
hsa-let-7b-5p	PGRMC1
hsa-let-7b-5p	NXN
hsa-let-7b-5p	NEDD4
hsa-let-7b-5p	MTRR
hsa-let-7b-5p	MRPS33
hsa-let-7b-5p	MRPS24
hsa-let-7b-5p	MRM1
hsa-let-7b-5p	MLLT1
hsa-let-7b-5p	MARS2
hsa-let-7b-5p	IPO4
hsa-let-7b-5p	IGF2BP1
hsa-let-7b-5p	F2
hsa-let-7b-5p	IFRD1
hsa-let-7b-5p	IFIT5
hsa-let-7b-5p	HMGA1
hsa-let-7b-5p	GYS1
hsa-let-7b-5p	GTPBP3
hsa-let-7b-5p	GRPEL2
hsa-let-7b-5p	GPR56
hsa-let-7b-5p	GEMIN7
hsa-let-7b-5p	FNDC3A
hsa-let-7b-5p	FAM96A
hsa-let-7b-5p	FAM105A
hsa-let-7b-5p	FADS2
hsa-let-7b-5p	DUSP23
hsa-let-7b-5p	DUSP12
hsa-let-7b-5p	DSP
hsa-let-7b-5p	DOCK5
hsa-let-7b-5p	DHX57
hsa-let-7b-5p	CSNK1D
hsa-let-7b-5p	COMMD9
hsa-let-7b-5p	CHMP2A
hsa-let-7b-5p	CDKAL1
hsa-let-7b-5p	CDIPT
hsa-let-7b-5p	CARHSP1
hsa-let-7b-5p	CAPG
hsa-let-7b-5p	CALCOCO2
hsa-let-7b-5p	AURKB
hsa-let-7b-5p	ATP6V1F
hsa-let-7b-5p	ATP6V0A1
hsa-let-7b-5p	ATAD3B
hsa-let-7b-5p	ANAPC1
hsa-let-7b-5p	AKAP8
hsa-let-7b-5p	AARSD1
hsa-let-7b-5p	MTPN
hsa-let-7b-5p	RPIA
hsa-let-7b-5p	ACTG1
hsa-let-7b-5p	HMGA2
hsa-let-7b-5p	CDC25A
hsa-let-7b-5p	CDK6
hsa-let-7b-5p	BCL7A
hsa-let-7b-5p	CCND1
hsa-let-7b-5p	E2F5
hsa-let-7b-5p	LIN28B
hsa-let-7b-5p	CCND2
hsa-let-7b-5p	NRAS
hsa-let-7b-5p	CCNA2
hsa-let-7b-5p	LIN28A
hsa-let-7b-5p	IFNB1
hsa-let-7b-5p	NR2E1
hsa-let-7b-5p	SCAMP3
hsa-let-7b-5p	HNRPDL
hsa-let-7b-5p	PDGFRA
hsa-let-7b-5p	BIRC6
hsa-let-7b-5p	CCNJ
hsa-let-7b-5p	EIF2C3
hsa-let-7b-5p	PLAGL2
hsa-let-7b-5p	PDE12
hsa-let-7b-5p	DZIP1
hsa-let-7b-5p	SIGMAR1
hsa-let-7b-5p	DLC1
hsa-let-7b-5p	NXT2
hsa-let-7b-5p	E2F6
hsa-let-7b-5p	GPX7
hsa-let-7b-5p	SSR1
hsa-let-7b-5p	YAP1
hsa-let-7b-5p	GZF1
hsa-let-7b-5p	SOX9
hsa-let-7b-5p	RRM2
hsa-let-7b-5p	AURKA
hsa-let-7b-5p	FARP1
hsa-let-7b-5p	CPED1
hsa-let-7b-5p	CBFB
hsa-let-7b-5p	RCAN1
hsa-let-7b-5p	CDCA7
hsa-let-7b-5p	TAB2
hsa-let-7b-5p	GTF2I
hsa-let-7b-5p	ARID3A
hsa-let-7b-5p	DMD
hsa-let-7b-5p	CCNF
hsa-let-7b-5p	CIAO1
hsa-let-7b-5p	NCAPG2
hsa-let-7b-5p	CCBL2
hsa-let-7b-5p	DCTPP1
hsa-let-7b-5p	EDEM3
hsa-let-7b-5p	CHPF2
hsa-let-7b-5p	CCDC115
hsa-let-7b-5p	ALG3
hsa-let-7b-5p	ARL15
hsa-let-7b-5p	MAP7D1
hsa-let-7b-5p	NAA25
hsa-let-7b-5p	NUDT19
hsa-let-7b-5p	C20orf72
hsa-let-7b-5p	RRP1B
hsa-let-7b-5p	GGCT
hsa-let-7b-5p	MMS22L
hsa-let-7b-5p	PRRC2A
hsa-let-7b-5p	C1orf27
hsa-let-7b-5p	GDE1
hsa-let-7b-5p	ERC1
hsa-let-7b-5p	NAA40
hsa-let-7b-5p	TRABD
hsa-let-7b-5p	IGF2BP2
hsa-let-7b-5p	RRP8
hsa-let-7b-5p	C2orf18
hsa-let-7b-5p	DICER1
hsa-let-7b-5p	FAM203A
hsa-let-7b-5p	PRDM1
hsa-let-7b-5p	HRAS
hsa-let-7b-5p	CYP2J2
hsa-let-7b-5p	POLR3B
hsa-let-7b-5p	NUBP2
hsa-let-7b-5p	GFM2
hsa-let-7b-5p	WDR4
hsa-let-7b-5p	LDLR
hsa-let-7b-5p	DNM3
hsa-let-7b-5p	PIH1D1
hsa-let-7b-5p	CCNK
hsa-let-7b-5p	SEMG2
hsa-let-7b-5p	PPM1G
hsa-let-7b-5p	PLXDC2
hsa-let-7b-5p	ACACA
hsa-let-7b-5p	MOB1A
hsa-let-7b-5p	SLC27A2
hsa-let-7b-5p	POLR1A
hsa-let-7b-5p	ANXA8L1
hsa-let-7b-5p	AGL
hsa-let-7b-5p	UBA3
hsa-let-7b-5p	NIPBL
hsa-let-7b-5p	WLS
hsa-let-7b-5p	PUS1
hsa-let-7b-5p	HEATR2
hsa-let-7b-5p	MPG
hsa-let-7b-5p	LRRC40
hsa-let-7b-5p	RANBP6
hsa-let-7b-5p	EMC6
hsa-let-7b-5p	BGLAP
hsa-let-7b-5p	BAG5
hsa-let-7b-5p	INTS5
hsa-let-7b-5p	EIF4A1
hsa-let-7b-5p	CNDP2
hsa-let-7b-5p	GPATCH4
hsa-let-7b-5p	BAZ1B
hsa-let-7b-5p	DDX49
hsa-let-7b-5p	DHX33
hsa-let-7b-5p	SEC11A
hsa-let-7b-5p	PPID
hsa-let-7b-5p	CMC1
hsa-let-7b-5p	TMEM201
hsa-let-7b-5p	ATG9A
hsa-let-7b-5p	ACPP
hsa-let-7b-5p	GLB1
hsa-let-7b-5p	USP10
hsa-let-7b-5p	XPO5
hsa-let-7b-5p	LPCAT3
hsa-let-7b-5p	GSPT1
hsa-let-7b-5p	CUL3
hsa-let-7b-5p	PCYT1B
hsa-let-7b-5p	BZW2
hsa-let-7b-5p	DLAT
hsa-let-7b-5p	EIF4G2
hsa-let-7b-5p	CTPS1
hsa-let-7b-5p	NUP155
hsa-let-7b-5p	ATP2A2
hsa-let-7b-5p	SLC30A1
hsa-let-7b-5p	HELLS
hsa-let-7b-5p	LPGAT1
hsa-let-7b-5p	QRSL1
hsa-let-7b-5p	TST
hsa-let-7b-5p	STIM1
hsa-let-7b-5p	RAP2C
hsa-let-7b-5p	GEMIN5
hsa-let-7b-5p	PCCB
hsa-let-7b-5p	SYNE1
hsa-let-7b-5p	TCOF1
hsa-let-7b-5p	SDAD1
hsa-let-7b-5p	NOLC1
hsa-let-7b-5p	RNMTL1
hsa-let-7b-5p	TIMM23
hsa-let-7b-5p	PSMD9
hsa-let-7b-5p	COPG1
hsa-let-7b-5p	SP100
hsa-let-7b-5p	DSG2
hsa-let-7b-5p	RTCA
hsa-let-7b-5p	PDCD11
hsa-let-7b-5p	NSMCE4A
hsa-let-7b-5p	CHMP3
hsa-let-7b-5p	PAAF1
hsa-let-7b-5p	NVL
hsa-let-7b-5p	MRPL47
hsa-let-7b-5p	ARCN1
hsa-let-7b-5p	ANXA8L2
hsa-let-7b-5p	DHX16
hsa-let-7b-5p	CPSF3L
hsa-let-7b-5p	UBE2M
hsa-let-7b-5p	UNC13D
hsa-let-7b-5p	CHAF1A
hsa-let-7b-5p	UBE2D2
hsa-let-7b-5p	DDX41
hsa-let-7b-5p	AKR1A1
hsa-let-7b-5p	DRG2
hsa-let-7b-5p	IPO8
hsa-let-7b-5p	ACSL1
hsa-let-7b-5p	WBSCR16
hsa-let-7b-5p	CHRAC1
hsa-let-7b-5p	FAM213A
hsa-let-7b-5p	SLC25A19
hsa-let-7b-5p	UBAP2L
hsa-let-7b-5p	IGSF3
hsa-let-7b-5p	MAP7
hsa-let-7b-5p	GAPVD1
hsa-let-7b-5p	OSBPL10
hsa-let-7b-5p	POP1
hsa-let-7b-5p	ZC3H11A
hsa-let-7b-5p	IGF2BP3
hsa-let-7b-5p	PEX11B
hsa-let-7b-5p	USO1
hsa-let-7b-5p	MYO1E
hsa-let-7b-5p	MIOS
hsa-let-7b-5p	RBM12B
hsa-let-7b-5p	POM121C
hsa-let-7b-5p	UBE2D3
hsa-let-7b-5p	NARS2
hsa-let-7b-5p	CS
hsa-let-7b-5p	CCNY
hsa-let-7b-5p	ASCC3
hsa-let-7b-5p	GALNT2
hsa-let-7b-5p	XRN1
hsa-let-7b-5p	SMARCC1
hsa-let-7b-5p	SCD
hsa-let-7b-5p	PRKAR2A
hsa-let-7b-5p	VPS51
hsa-let-7b-5p	DNAJC11
hsa-let-7b-5p	WDR74
hsa-let-7b-5p	OXA1L
hsa-let-7b-5p	SCAMP1
hsa-let-7b-5p	SLC9A3R1
hsa-let-7b-5p	IDI1
hsa-let-7b-5p	XPO7
hsa-let-7b-5p	TES
hsa-let-7b-5p	TOE1
hsa-let-7b-5p	PTCD1
hsa-let-7b-5p	COX7B
hsa-let-7b-5p	NAA50
hsa-let-7b-5p	NUP35
hsa-let-7b-5p	SYNGR2
hsa-let-7b-5p	GATC
hsa-let-7b-5p	PDCD10
hsa-let-7b-5p	NOL6
hsa-let-7b-5p	TAF9
hsa-let-7b-5p	ERGIC3
hsa-let-7b-5p	WDR33
hsa-let-7b-5p	PUM1
hsa-let-7b-5p	POLR2H
hsa-let-7b-5p	ELOVL1
hsa-let-7b-5p	UBXN8
hsa-let-7b-5p	PARVB
hsa-let-7b-5p	MTFP1
hsa-let-7b-5p	DNAJC1
hsa-let-7b-5p	KIDINS220
hsa-let-7b-5p	LPL
hsa-let-7b-5p	DIAPH1
hsa-let-7b-5p	SMARCA1
hsa-let-7b-5p	CCDC134
hsa-let-7b-5p	EIF4A2
hsa-let-7b-5p	INTS7
hsa-let-7b-5p	EIF2B3
hsa-let-7b-5p	CHD3
hsa-let-7b-5p	CENPB
hsa-let-7b-5p	TBRG4
hsa-let-7b-5p	4-Sep
hsa-let-7b-5p	APRT
hsa-let-7b-5p	NSA2
hsa-let-7b-5p	PDK1
hsa-let-7b-5p	GLTSCR2
hsa-let-7b-5p	PAFAH1B3
hsa-let-7b-5p	GYS2
hsa-let-7b-5p	REEP4
hsa-let-7b-5p	NDUFAF7
hsa-let-7b-5p	SEC23B
hsa-let-7b-5p	ATG4B
hsa-let-7b-5p	BAZ1A
hsa-let-7b-5p	GLO1
hsa-let-7b-5p	FAM49B
hsa-let-7b-5p	POLR1B
hsa-let-7b-5p	RIOK2
hsa-let-7b-5p	ZADH2
hsa-let-7b-5p	NUP214
hsa-let-7b-5p	CLPX
hsa-let-7b-5p	RNMT
hsa-let-7b-5p	QARS
hsa-let-7b-5p	MYCBP
hsa-let-7b-5p	SLC38A2
hsa-let-7b-5p	AHCTF1
hsa-let-7b-5p	MKRN2
hsa-let-7b-5p	VWA8
hsa-let-7b-5p	PMF1
hsa-let-7b-5p	CA12
hsa-let-7b-5p	ORC4
hsa-let-7b-5p	RBM34
hsa-let-7b-5p	PYCRL
hsa-let-7b-5p	FOXK1
hsa-let-7b-5p	ENG
hsa-let-7b-5p	TPBG
hsa-let-7b-5p	RAB38
hsa-let-7b-5p	TIMM8A
hsa-let-7b-5p	FOXRED1
hsa-let-7b-5p	MOB1B
hsa-let-7b-5p	CENPV
hsa-let-7b-5p	POLR2L
hsa-let-7b-5p	ANKZF1
hsa-let-7b-5p	LLPH
hsa-let-7b-5p	MIPEP
hsa-let-7b-5p	VAMP3
hsa-let-7b-5p	PRPS1
hsa-let-7b-5p	IMPDH2
hsa-let-7b-5p	SH3GLB1
hsa-let-7b-5p	DDX28
hsa-let-7b-5p	UBE2I
hsa-let-7b-5p	COPS2
hsa-let-7b-5p	DCD
hsa-let-7b-5p	USP15
hsa-let-7b-5p	ANXA8
hsa-let-7b-5p	MAT2B
hsa-let-7b-5p	TUBGCP2
hsa-let-7b-5p	ARFIP2
hsa-let-7b-5p	DDX10
hsa-let-7b-5p	TRUB2
hsa-let-7b-5p	NLE1
hsa-let-7b-5p	RNF40
hsa-let-7b-5p	DDX21
hsa-let-7b-5p	TRIP12
hsa-let-7b-5p	GSR
hsa-let-7b-5p	SLC38A5
hsa-let-7b-5p	PLCB3
hsa-let-7b-5p	PGM3
hsa-let-7b-5p	RRP7A
hsa-let-7b-5p	LSM6
hsa-let-7b-5p	TMED5
hsa-let-7b-5p	PIGU
hsa-let-7b-5p	CPSF1
hsa-let-7b-5p	NAA15
hsa-let-7b-5p	NOP14
hsa-let-7b-5p	FLAD1
hsa-let-7b-5p	CUL1
hsa-let-7b-5p	CDCA8
hsa-let-7b-5p	SLC30A7
hsa-let-7b-5p	DPF2
hsa-let-7b-5p	KIF2A
hsa-let-7b-5p	ERGIC2
hsa-let-7b-5p	TMTC3
hsa-let-7b-5p	SPRYD7
hsa-let-7b-5p	CHD4
hsa-let-7b-5p	SMARCD1
hsa-let-7b-5p	TMEM65
hsa-let-7b-5p	NME6
hsa-let-7b-5p	RBFOX1
hsa-let-7b-5p	CLUH
hsa-let-7b-5p	RDX
hsa-let-7b-5p	LBR
hsa-let-7b-5p	CCNA1
hsa-let-7b-5p	SEC16A
hsa-let-7b-5p	TBC1D15
hsa-let-7b-5p	NAF1
hsa-let-7b-5p	LRRC47
hsa-let-7b-5p	VWA9
hsa-let-7b-5p	UTP15
hsa-let-7b-5p	TROVE2
hsa-let-7b-5p	TBC1D13
hsa-let-7b-5p	MCAT
hsa-let-7b-5p	TRNT1
hsa-let-7b-5p	TIMM9
hsa-let-7b-5p	KCTD12
hsa-let-7b-5p	SCRN1
hsa-let-7b-5p	SCAF4
hsa-let-7b-5p	MAP2K2
hsa-let-7b-5p	INPPL1
hsa-let-7b-5p	CHD1
hsa-let-7b-5p	UCK2
hsa-let-7b-5p	LZIC
hsa-let-7b-5p	SPR
hsa-let-7b-5p	SLC25A12
hsa-let-7b-5p	TRIM24
hsa-let-7b-5p	GTF3C4
hsa-let-7b-5p	TTLL12
hsa-let-7b-5p	PITHD1
hsa-let-7b-5p	LRRC8A
hsa-let-7b-5p	EEF1E1
hsa-let-7b-5p	EHD4
hsa-let-7b-5p	LSG1
hsa-let-7b-5p	PAPSS1
hsa-let-7b-5p	PCYT1A
hsa-let-7b-5p	ARHGAP17
hsa-let-7b-5p	PSME3
hsa-let-7b-5p	PDHX
hsa-let-7b-5p	OXNAD1
hsa-let-7b-5p	TPP2
hsa-let-7b-5p	HS2ST1
hsa-let-7b-5p	CRKL
hsa-let-7b-5p	ABCC1
hsa-let-7b-5p	SMARCA4
hsa-let-7b-5p	UTP6
hsa-let-7b-5p	TMEM33
hsa-let-7b-5p	WDR75
hsa-let-7b-5p	ABCB10
hsa-let-7b-5p	MARS
hsa-let-7b-5p	PVR
hsa-let-7b-5p	ANP32E
hsa-let-7b-5p	WARS2
hsa-let-7b-5p	RAB3GAP2
hsa-let-7b-5p	ERO1L
hsa-let-7b-5p	IMPDH1
hsa-let-7b-5p	TMEM167A
hsa-let-7b-5p	PDPR
hsa-let-7b-5p	RBFOX2
hsa-let-7b-5p	SPATA12
hsa-let-7b-5p	DRAXIN
hsa-let-7b-5p	CCNB1
hsa-let-7b-5p	DENR
hsa-let-7b-5p	IP6K1
hsa-let-7b-5p	GATA6
hsa-let-7b-5p	PAK1
hsa-let-7b-5p	DDX17
hsa-let-7b-5p	ATXN1L
hsa-let-7b-5p	PLXNB2
hsa-let-7b-5p	IBA57
hsa-let-7b-5p	ND2
hsa-let-7b-5p	CCNB2
hsa-let-7b-5p	CLCA2
hsa-let-7b-5p	NOMO3
hsa-let-7b-5p	IGSF8
hsa-let-7b-5p	DBNL
hsa-let-7b-5p	SZRD1
hsa-let-7b-5p	EEF2
hsa-let-7b-5p	HIST1H1C
hsa-let-7b-5p	AUP1
hsa-let-7b-5p	ABCB8
hsa-let-7b-5p	PPRC1
hsa-let-7b-5p	ATOX1
hsa-let-7b-5p	MIEN1
hsa-let-7b-5p	DDX20
hsa-let-7b-5p	APPL1
hsa-let-7b-5p	BAZ2A
hsa-let-7b-5p	SLC25A4
hsa-let-7b-5p	PFN1
hsa-let-7b-5p	PRTG
hsa-let-7b-5p	MRPS11
hsa-let-7b-5p	BRPF3
hsa-let-7b-5p	SRCAP
hsa-let-7b-5p	BAG6
hsa-let-7b-5p	POTEG
hsa-let-7b-5p	ACTB
hsa-let-7b-5p	ZNF841
hsa-let-7b-5p	DCTD
hsa-let-7b-5p	UBE2A
hsa-let-7b-5p	ENTPD4
hsa-let-7b-5p	E2F3
hsa-let-7b-5p	ZNF629
hsa-let-7b-5p	MAB21L1
hsa-let-7b-5p	POLR2A
hsa-let-7b-5p	FSTL1
hsa-let-7b-5p	NCAPD2
hsa-let-7b-5p	HNRNPL
hsa-let-7b-5p	PEX6
hsa-let-7b-5p	SUMO2
hsa-let-7b-5p	BBS7
hsa-let-7b-5p	MMACHC
hsa-let-7b-5p	CD99
hsa-let-7b-5p	C5orf24
hsa-let-7b-5p	NPTN
hsa-let-7b-5p	ALDH7A1
hsa-let-7b-5p	KIFC1
hsa-let-7b-5p	CTBP2
hsa-let-7b-5p	ND4
hsa-let-7b-5p	HIF1A
hsa-let-7b-5p	SMARCB1
hsa-let-7b-5p	DCAF7
hsa-let-7b-5p	MIER2
hsa-let-7b-5p	ACTN4
hsa-let-7b-5p	BFSP1
hsa-let-7b-5p	TJP1
hsa-let-7b-5p	CNOT2
hsa-let-7b-5p	EIF3C
hsa-let-7b-5p	TNFSF12
hsa-let-7b-5p	PTPN23
hsa-let-7b-5p	GDPD5
hsa-let-7b-5p	ABL1
hsa-let-7b-5p	RNF115
hsa-let-7b-5p	UBE2Q1
hsa-let-7b-5p	EFCAB14
hsa-let-7b-5p	AP3M1
hsa-let-7b-5p	TUBB
hsa-let-7b-5p	COX1
hsa-let-7b-5p	RPL18
hsa-let-7b-5p	HOXD11
hsa-let-7b-5p	STIP1
hsa-let-7b-5p	GLTPD1
hsa-let-7b-5p	KIF1C
hsa-let-7b-5p	WASL
hsa-let-7b-5p	PPP1R12C
hsa-let-7b-5p	CD2BP2
hsa-let-7b-5p	WDR25
hsa-let-7b-5p	YWHAE
hsa-let-7b-5p	SNRPE
hsa-let-7b-5p	HUWE1
hsa-let-7b-5p	RPSA
hsa-let-7b-5p	EEF1A1
hsa-let-7b-5p	ZNF507
hsa-let-7b-5p	PPARGC1A
hsa-let-7b-5p	ARPP19
hsa-let-7b-5p	UBA1
hsa-let-7b-5p	PRPF19
hsa-let-7b-5p	ATXN2L
hsa-let-7b-5p	PLK1
hsa-let-7b-5p	COX3
hsa-let-7b-5p	NDUFA10
hsa-let-7b-5p	RIOK3
hsa-let-7b-5p	NCOA5
hsa-let-7b-5p	ZNF148
hsa-let-7b-5p	DENND4B
hsa-let-7b-5p	FAM178A
hsa-let-7b-5p	PPP2R5E
hsa-let-7b-5p	HARS
hsa-let-7b-5p	ZNF687
hsa-let-7b-5p	OTUB1
hsa-let-7b-5p	ATE1
hsa-let-7b-5p	L3MBTL4
hsa-let-7b-5p	PTGFRN
hsa-let-7b-5p	TMEM115
hsa-let-7b-5p	HES1
hsa-let-7b-5p	EPB41L3
hsa-let-7b-5p	KIAA1429
hsa-let-7b-5p	ITGB5
hsa-let-7b-5p	EP300
hsa-let-7b-5p	NBPF15
hsa-let-7b-5p	RPL12
hsa-let-7b-5p	RXRB
hsa-let-7b-5p	JAG1
hsa-let-7b-5p	POLR3G
hsa-let-7b-5p	FAM126A
hsa-let-7b-5p	PRPF8
hsa-let-7b-5p	ND1
hsa-let-7b-5p	RRBP1
hsa-let-7b-5p	CNNM3
hsa-let-7b-5p	AGO2
hsa-let-7b-5p	C5orf15
hsa-let-7b-5p	WASF1
hsa-let-7b-5p	SKI
hsa-let-7b-5p	SUPT20H
hsa-let-7b-5p	ZCCHC9
hsa-let-7b-5p	ZNF426
hsa-let-7b-5p	ND5
hsa-let-7b-5p	SERBP1
hsa-let-7b-5p	TUBA1B
hsa-let-7b-5p	AR
hsa-let-7b-5p	FLII
hsa-let-7b-5p	HADHA
hsa-let-7b-5p	GNAS
hsa-let-7b-5p	ST13
hsa-let-7b-5p	HSPA8
hsa-let-7b-5p	NUP153
hsa-let-7b-5p	PHKA1
hsa-let-7b-5p	BIRC5
hsa-let-7b-5p	ADRM1
hsa-let-7b-5p	DFFA
hsa-let-7b-5p	BRD2
hsa-let-7b-5p	FAM131A
hsa-let-7b-5p	PRRC2B
hsa-let-7b-5p	FAM136A
hsa-let-7b-5p	STK38
hsa-let-7b-5p	KIAA1377
hsa-let-7b-5p	TSEN15
hsa-let-7b-5p	C1GALT1
hsa-let-7b-5p	ENTPD6
hsa-let-7b-5p	KIAA0141
hsa-let-7b-5p	TIMM50
hsa-let-7b-5p	NCOR1
hsa-let-7b-5p	SCAF8
hsa-let-7b-5p	HCFC1
hsa-let-7b-5p	BRPF1
hsa-let-7b-5p	ATP6
hsa-let-7b-5p	ETFA
hsa-let-7b-5p	ARHGAP26
hsa-let-7b-5p	FANCD2
hsa-let-7b-5p	SALL2
hsa-let-7b-5p	RBM12
hsa-let-7b-5p	TOX3
hsa-let-7b-5p	GNB1
hsa-let-7b-5p	FOXRED2
hsa-let-7b-5p	PALD1
hsa-let-7b-5p	6-Mar
hsa-let-7b-5p	KCNC4
hsa-let-7b-5p	SFMBT1
hsa-let-7b-5p	CACNG8
hsa-let-7b-5p	KLHL11
hsa-let-7b-5p	HIST1H3B
hsa-let-7b-5p	ARID3B
hsa-let-7b-5p	DYNC1H1
hsa-let-7b-5p	SYNE2
hsa-let-7b-5p	TPT1
hsa-let-7b-5p	AGFG2
hsa-let-7b-5p	TUBGCP3
hsa-let-7b-5p	ND4L
hsa-let-7b-5p	RAB10
hsa-let-7b-5p	AFF4
hsa-let-7b-5p	BTG2
hsa-let-7b-5p	TRIM28
hsa-let-7b-5p	NABP2
hsa-let-7b-5p	CHD7
hsa-let-7b-5p	HIPK1
hsa-let-7b-5p	PA2G4
hsa-let-7b-5p	USP22
hsa-let-7b-5p	ZER1
hsa-let-7b-5p	ZNF805
hsa-let-7b-5p	SMARCC2
hsa-let-7b-5p	ASPSCR1
hsa-let-7b-5p	ADCY1
hsa-let-7b-5p	FEN1
hsa-let-7b-5p	ZNF652
hsa-let-7b-5p	PAX3
hsa-let-7b-5p	MBD6
hsa-let-7b-5p	HSF2
hsa-let-7b-5p	TENM3
hsa-let-7b-5p	YLPM1
hsa-let-7b-5p	ASNA1
hsa-let-7b-5p	GPATCH1
hsa-let-7b-5p	IARS2
hsa-let-7b-5p	BCAS4
hsa-let-7b-5p	MPND
hsa-let-7b-5p	DDX18
hsa-let-7b-5p	HNRNPF
hsa-let-7b-5p	ZFHX4
hsa-let-7b-5p	NAA20
hsa-let-7b-5p	WDR55
hsa-let-7b-5p	LACTB2
hsa-let-7b-5p	SON
hsa-let-7b-5p	SH3PXD2A
hsa-let-7b-5p	BNIP3L
hsa-let-7b-5p	AGO1
hsa-let-7b-5p	PIGG
hsa-let-7b-5p	DNAJC8
hsa-let-7b-5p	SPTBN2
hsa-let-7b-5p	GALNT11
hsa-let-7b-5p	MYO1C
hsa-let-7b-5p	ANTXR1
hsa-let-7b-5p	PRKAA2
hsa-let-7b-5p	SMC1A
hsa-let-7b-5p	RFFL
hsa-let-7b-5p	NEK9
hsa-let-7b-5p	NUSAP1
hsa-let-7b-5p	AMPH
hsa-let-7b-5p	EIF2AK1
hsa-let-7b-5p	PAPOLA
hsa-let-7b-5p	FBXW2
hsa-let-7b-5p	TNRC6B
hsa-let-7b-5p	DEDD
hsa-let-7b-5p	MED14
hsa-let-7b-5p	RALGAPB
hsa-let-7b-5p	VPS41
hsa-let-7b-5p	LACE1
hsa-let-7b-5p	SC5D
hsa-let-7b-5p	SAFB
hsa-let-7b-5p	LPHN2
hsa-let-7b-5p	HAND1
hsa-let-7b-5p	PPP2R2A
hsa-let-7b-5p	SUPT16H
hsa-let-7b-5p	HSPA1B
hsa-let-7b-5p	NFKBIA
hsa-let-7b-5p	ZC3HAV1
hsa-let-7b-5p	TPM4
hsa-let-7b-5p	TRAPPC1
hsa-let-7b-5p	AHCYL1
hsa-let-7b-5p	ZNF606
hsa-let-7b-5p	MIDN
hsa-let-7b-5p	NAA10
hsa-let-7b-5p	UNC13B
hsa-let-7b-5p	GAPDH
hsa-let-7b-5p	TXNL4A
hsa-let-7b-5p	OXR1
hsa-let-7b-5p	MTSS1L
hsa-let-7b-5p	KIAA1549
hsa-let-7b-5p	LTA4H
hsa-let-7b-5p	ZMYM2
hsa-let-7b-5p	C12orf49
hsa-let-7b-5p	WDR26
hsa-let-7b-5p	BAHD1
hsa-let-7b-5p	TMEM55B
hsa-let-7b-5p	PTTG1
hsa-let-7b-5p	YTHDC1
hsa-let-7b-5p	CD81
hsa-let-7b-5p	PRKD1
hsa-let-7b-5p	SLC10A3
hsa-let-7b-5p	CLINT1
hsa-let-7b-5p	TIAM1
hsa-let-7b-5p	SF3B1
hsa-let-7b-5p	NFATC1
hsa-let-7b-5p	YEATS2
hsa-let-7b-5p	KHSRP
hsa-let-7b-5p	STEAP3
hsa-let-7b-5p	ADCK2
hsa-let-7b-5p	GPI
hsa-let-7b-5p	GDF11
hsa-let-7b-5p	ATXN2
hsa-let-7b-5p	EAF1
hsa-let-7b-5p	HMGB1
hsa-let-7b-5p	OCLN
hsa-let-7b-5p	CYP1A2
hsa-let-7b-5p	USP54
hsa-let-7b-5p	MED25
hsa-let-7b-5p	ERCC1
hsa-let-7b-5p	BTBD9
hsa-let-7b-5p	PPP1R16B
hsa-let-7b-5p	TBC1D20
hsa-let-7b-5p	TUT1
hsa-let-7b-5p	MCM4
hsa-let-7b-5p	IPO7
hsa-let-7b-5p	KIAA1586
hsa-let-7b-5p	E2F7
hsa-let-7b-5p	BCOR
hsa-let-7b-5p	CCND3
hsa-let-7b-5p	NME4
hsa-let-7b-5p	TERF2IP
hsa-let-7b-5p	FLNA
hsa-let-7b-5p	ERAP2
hsa-let-7b-5p	MDM4
hsa-let-7b-5p	FXR2
hsa-let-7b-5p	ZNF106
hsa-let-7b-5p	MIB1
hsa-let-7b-5p	CKB
hsa-let-7b-5p	PCYT2
hsa-let-7b-5p	MED13
hsa-let-7b-5p	MFSD3
hsa-let-7b-5p	DPYSL5
hsa-let-7b-5p	MRPL37
hsa-let-7b-5p	XYLT2
hsa-let-7b-5p	RNASE10
hsa-let-7b-5p	MSN
hsa-let-7b-5p	BCORL1
hsa-let-7b-5p	C2orf44
hsa-let-7b-5p	INTS1
hsa-let-7b-5p	MED28
hsa-let-7b-5p	ABCF1
hsa-let-7b-5p	HNRNPUL1
hsa-let-7b-5p	PTGES2
hsa-let-7b-5p	NACA
hsa-let-7b-5p	DBNDD2
hsa-let-7b-5p	TLN1
hsa-let-7b-5p	QKI
hsa-let-7b-5p	NUCKS1
hsa-let-7b-5p	EIF3D
hsa-let-7b-5p	PTP4A2
hsa-let-7b-5p	ANKRD52
hsa-let-7b-5p	KXD1
hsa-let-7b-5p	CYSTM1
hsa-let-7b-5p	PCBP2
hsa-let-7b-5p	MYC
hsa-let-7b-5p	RBPJ
hsa-let-7b-5p	IRS2
hsa-let-7b-5p	PSD3
hsa-let-7b-5p	HGS
hsa-let-7b-5p	ZNF317
hsa-let-7b-5p	RPAP1
hsa-let-7b-5p	UTRN
hsa-let-7b-5p	SIKE1
hsa-let-7b-5p	CKAP2
hsa-let-7b-5p	WDR3
hsa-let-7b-5p	ADIPOR2
hsa-let-7b-5p	ELMOD2
hsa-let-7b-5p	DNMBP
hsa-let-7b-5p	PGM1
hsa-let-7b-5p	HAUS6
hsa-let-7b-5p	RPS4X
hsa-let-7b-5p	MAP4
hsa-let-7b-5p	RALB
hsa-let-7b-5p	GSK3A
hsa-let-7b-5p	NRD1
hsa-let-7b-5p	HSP90AA1
hsa-let-7b-5p	TUBA1C
hsa-let-7b-5p	ZNF3
hsa-let-7b-5p	NT5DC2
hsa-let-7b-5p	IRS4
hsa-let-7b-5p	SNX12
hsa-let-7b-5p	FAM57A
hsa-let-7b-5p	CIZ1
hsa-let-7b-5p	MSANTD2
hsa-let-7b-5p	GYG1
hsa-let-7b-5p	REPS1
hsa-let-7b-5p	ADNP
hsa-let-7b-5p	BMP7
hsa-let-7b-5p	SLC35F1
hsa-let-7b-5p	LRRC41
hsa-let-7b-5p	IGHMBP2
hsa-let-7b-5p	FTO
hsa-let-7b-5p	OSTM1
hsa-let-7b-5p	RAI1
hsa-let-7b-5p	KDM4A
hsa-let-7b-5p	PSMG4
hsa-let-7b-5p	ARHGEF5
hsa-let-7b-5p	RPS24
hsa-let-7b-5p	PABPC1
hsa-let-7b-5p	MEF2C
hsa-let-7b-5p	ISOC2
hsa-let-7b-5p	SP1
hsa-let-7b-5p	ZNF207
hsa-let-7b-5p	SMG7
hsa-let-7b-5p	GABPB2
hsa-let-7b-5p	ASIC1
hsa-let-7b-5p	PFKM
hsa-let-7b-5p	CKS2
hsa-let-7b-5p	YWHAZ
hsa-let-7b-5p	CSNK2A1
hsa-let-7b-5p	ZNF581
hsa-let-7b-5p	C6orf62
hsa-let-7b-5p	UCK1
hsa-let-7b-5p	CD151
hsa-let-7b-5p	CNOT1
hsa-let-7b-5p	PER1
hsa-let-7b-5p	THOC5
hsa-let-7b-5p	MAPK1
hsa-let-7b-5p	PDS5A
hsa-let-7b-5p	IRF2BP2
hsa-let-7b-5p	ANKRD17
hsa-let-7b-5p	PRDM4
hsa-let-7b-5p	TMEM63B
hsa-let-7b-5p	FAM84B
hsa-let-7b-5p	GPM6B
hsa-let-7b-5p	NFATC3
hsa-let-7b-5p	ELK4
hsa-let-7b-5p	COX2
hsa-let-7b-5p	NFU1
hsa-let-7b-5p	GPHN
hsa-let-7b-5p	BCAT1
hsa-let-7b-5p	NSUN2
hsa-let-7b-5p	MSI1
hsa-let-7b-5p	DAB2IP
hsa-let-7b-5p	ARL6IP1
hsa-let-7b-5p	MANSC1
hsa-let-7b-5p	KDELR1
hsa-let-7b-5p	YIPF3
hsa-let-7b-5p	ASPA
hsa-let-7b-5p	GTF3C1
hsa-let-7b-5p	SCML2
hsa-let-7b-5p	PDCL3
hsa-let-7b-5p	RBBP6
hsa-let-7b-5p	IPO11
hsa-let-7b-5p	PRAF2
hsa-let-7b-5p	TPD52L2
hsa-let-7b-5p	VPS28
hsa-let-7b-5p	CBX6
hsa-let-7b-5p	CTCF
hsa-let-7b-5p	LARP1
hsa-let-7b-5p	RPL18A
hsa-let-7b-5p	AIDA
hsa-let-7b-5p	CUL2
hsa-let-7b-5p	SMG1
hsa-let-7b-5p	SNRPA
hsa-let-7b-5p	CBX5
hsa-let-7b-5p	TNPO1
hsa-let-7b-5p	MCM7
hsa-let-7b-5p	GGPS1
hsa-let-7b-5p	ZCCHC11
hsa-let-7b-5p	SETD5
hsa-let-7b-5p	GCN1L1
hsa-let-7b-5p	RBM22
hsa-let-7b-5p	TXLNA
hsa-let-7b-5p	IL17RC
hsa-let-7b-5p	SPN
hsa-let-7b-5p	IPCEF1
hsa-let-7b-5p	TOR4A
hsa-let-7b-5p	WBP11
hsa-let-7b-5p	DHTKD1
hsa-let-7b-5p	CTR9
hsa-let-7b-5p	GBF1
hsa-let-7b-5p	C11orf52
hsa-let-7b-5p	HMGCS1
hsa-let-7b-5p	HK1
hsa-let-7b-5p	HTT
hsa-let-7b-5p	PCGF3
hsa-let-7b-5p	TSPAN3
hsa-let-7b-5p	USP14
hsa-let-7b-5p	CUX1
hsa-let-7b-5p	SOX13
hsa-let-7b-5p	MESDC1
hsa-let-7b-5p	ATP1A1
hsa-let-7b-5p	FGFRL1
hsa-let-7b-5p	LMAN2
hsa-let-7b-5p	MTUS1
hsa-let-7b-5p	KPNA6
hsa-let-7b-5p	NHSL1
hsa-let-7b-5p	NDRG1
hsa-let-7b-5p	CCDC71
hsa-let-7b-5p	AATF
hsa-let-7b-5p	PDP2
hsa-let-7b-5p	MOV10
hsa-let-7b-5p	DHX9
hsa-let-7b-5p	C10orf118
hsa-let-7b-5p	CCNG1
hsa-let-7b-5p	WNK1
hsa-let-7b-5p	IGF1R
hsa-let-7b-5p	COL3A1
hsa-let-7b-5p	CPEB1
hsa-let-7b-5p	CPEB3
hsa-let-7b-5p	ACVR1
hsa-let-7b-5p	LRIG1
hsa-let-7b-5p	CPEB4
hsa-let-7b-5p	TGFBR1
hsa-let-7b-5p	ESPL1
hsa-let-7b-5p	NHLRC3
hsa-let-7b-5p	SMCR8
hsa-let-7b-5p	ONECUT2
hsa-let-7b-5p	ZCCHC3
hsa-let-7b-5p	BACH1
hsa-let-7b-5p	SMARCAD1
hsa-let-7b-5p	ABT1
hsa-let-7b-5p	STK4
hsa-let-7b-5p	CALU
hsa-let-7b-5p	POLR3D
hsa-let-7b-5p	TNFSF9
hsa-let-7b-5p	NCOA3
hsa-let-7b-5p	CRY2
hsa-let-7b-5p	SUOX
hsa-let-7b-5p	NAA30
hsa-let-7b-5p	MAPK6
hsa-let-7b-5p	C5ORF51
hsa-let-7b-5p	CDKN1A
hsa-let-7b-5p	UBXN2B
hsa-let-7b-5p	TRIM71
hsa-let-7b-5p	EDN1
hsa-let-7b-5p	SALL3
hsa-let-7b-5p	CDV3
hsa-let-7b-5p	TXLNG
hsa-let-7b-5p	CLDN12
hsa-let-7b-5p	C11ORF57
hsa-let-7b-5p	CHTOP
hsa-let-7b-5p	C1ORF21
hsa-let-7b-5p	ZNF264
hsa-let-7b-5p	SLC20A1
hsa-let-7b-5p	BZW1
hsa-let-7b-5p	KREMEN1
hsa-let-7b-5p	MXD1
hsa-let-7b-5p	NAT8L
hsa-let-7b-5p	ACER2
hsa-let-7b-5p	CTHRC1
hsa-let-7b-5p	AKT2
hsa-let-7b-5p	TLR4
hsa-let-7b-5p	TNFRSF10B
hsa-let-7b-5p	NDUFA4P1
hsa-let-7b-5p	ATP6V1G1
hsa-let-7b-5p	KIF27
hsa-let-7b-5p	ZNF774
hsa-let-7b-5p	ANKRD46
hsa-let-7b-5p	FMNL3
hsa-let-7b-5p	C19orf53
hsa-let-7b-5p	MEIS3P1
hsa-let-7b-5p	C1RL
hsa-let-7b-5p	NUCB2
hsa-let-7b-5p	QDPR
hsa-let-7b-5p	DISC1
hsa-let-7b-5p	RHD
hsa-let-7b-5p	HIST1H2BK
hsa-let-7b-5p	FXN
hsa-let-7b-5p	RABL2A
hsa-let-7b-5p	ACOT9
hsa-let-7b-5p	RABL2B
hsa-let-7b-5p	ZNF587
hsa-let-7b-5p	THEM6
hsa-let-7b-5p	MRPL12
hsa-let-7b-5p	FUT10
hsa-let-7b-5p	RRM1
hsa-let-7b-5p	NOM1
hsa-let-7b-5p	NOA1
hsa-let-7b-5p	OPA3
hsa-let-7b-5p	SLC11A2
hsa-let-7b-5p	COL8A1
hsa-let-7b-5p	YAE1D1
hsa-let-7b-5p	ZNF8
hsa-let-7b-5p	ZC3HAV1L
hsa-let-7b-5p	VCL
hsa-let-7b-5p	TSC22D2
hsa-let-7b-5p	SYNJ2BP
hsa-let-7b-5p	RNF144B
hsa-let-7b-5p	RAB40C
hsa-let-7b-5p	PPP1R15B
hsa-let-7b-5p	POLR2D
hsa-let-7b-5p	PLXND1
hsa-let-7b-5p	PGM2L1
hsa-let-7b-5p	NR6A1
hsa-let-7b-5p	MLLT10
hsa-let-7b-5p	SMCR7L
hsa-let-7b-5p	MAP2K7
hsa-let-7b-5p	LYN
hsa-let-7b-5p	LRRC20
hsa-let-7b-5p	KLHDC8B
hsa-let-7b-5p	KIAA0930
hsa-let-7b-5p	KCTD21
hsa-let-7b-5p	IFNLR1
hsa-let-7b-5p	ICOSLG
hsa-let-7b-5p	HERPUD1
hsa-let-7b-5p	GABPB1
hsa-let-7b-5p	FAM83G
hsa-let-7b-5p	EFHD2
hsa-let-7b-5p	ATXN7L3B
hsa-let-7b-5p	ATXN7L3
hsa-let-7b-5p	ATG12
hsa-let-7b-5p	AREL1
hsa-let-7b-5p	AP1S1
hsa-let-7b-5p	AHR
hsa-let-7b-5p	AHCYL2
hsa-let-7b-5p	ZNF28
hsa-let-7b-5p	TUBB2A
hsa-let-7b-5p	ZBTB5
hsa-let-7b-5p	SOCS1
hsa-let-7b-5p	PMAIP1
hsa-let-7b-5p	LIMD2
hsa-let-7b-5p	FAM43A
hsa-let-7b-5p	CEP120
hsa-let-7b-5p	TBC1D19
hsa-let-7b-5p	SNX17
hsa-let-7b-5p	SLC12A7
hsa-let-7b-5p	PLEKHO1
hsa-let-7b-5p	PLCG2
hsa-let-7b-5p	GGA3
hsa-let-7b-5p	SDR42E1
hsa-let-7b-5p	MFSD8
hsa-let-7b-5p	HIST1H2BD
hsa-let-7b-5p	STRN
hsa-let-7b-5p	SLC5A6
hsa-let-7b-5p	SLC10A7
hsa-let-7b-5p	SUMO1
hsa-let-7b-5p	SEMA4C
hsa-let-7b-5p	RNFT1
hsa-let-7b-5p	RNF44
hsa-let-7b-5p	RAB11FIP4
hsa-let-7b-5p	NSD1
hsa-let-7b-5p	MBD2
hsa-let-7b-5p	KPNA5
hsa-let-7b-5p	KMT2D
hsa-let-7b-5p	CEP135
hsa-let-7b-5p	CELF1
hsa-let-7b-5p	C12orf4
hsa-let-7b-5p	ZNF644
hsa-let-7b-5p	IGDCC4
hsa-let-7b-5p	FIGN
hsa-let-7b-5p	C1orf210
hsa-let-7b-5p	DIABLO
hsa-let-7b-5p	AK4
hsa-let-7b-5p	ZNF566
hsa-let-7b-5p	YOD1
hsa-let-7b-5p	IKZF3
hsa-let-7b-5p	CD59
hsa-let-7b-5p	C9orf156
hsa-let-7b-5p	ZBTB8OS
hsa-let-7b-5p	NCKIPSD
hsa-let-7b-5p	FZD9
hsa-let-7b-5p	DVL3
hsa-let-7b-5p	DNA2
hsa-let-7b-5p	SOD2
hsa-let-7b-5p	RRAD
[truncated: 464,436 more rows]
