# Supplementary material for: Identifying miRNA-mRNA regulatory relationships in breast cancer with invariant causal prediction
Source: BMC Bioinformatics. 2019 Mar 15;20:143. doi: 10.1186/s12859-019-2668-x (PMC6419852; doi:10.1186/s12859-019-2668-x)
Supplement: Supplementary file 3 — Top 50, 100, 150 and 200 predicted miRNA-mRNA interactions for each miRNA by hiddenICP-Pam50. (XLSX 414 kb) [file 12859_2019_2668_MOESM3_ESM.xlsx]

## Sheet: top50
miRNA

## Sheet: top100
miRNA

## Sheet: top150
miRNA

## Sheet: top200
miRNA
