# Supplementary material for: Identifying miRNA-mRNA regulatory relationships in breast cancer with invariant causal prediction
Source: BMC Bioinformatics. 2019 Mar 15;20:143. doi: 10.1186/s12859-019-2668-x (PMC6419852; doi:10.1186/s12859-019-2668-x)
Supplement: Supplementary file 4 — Top 2000 predicted miRNA-mRNA interactions for all miRNAs by hiddenICP-Pam50. (CSV 77 kb) [file 12859_2019_2668_MOESM4_ESM.csv]

No.	miRNA	mRNA	Effect
1	hsa-miR-452-5p	CYP4F22	-6.821863094
2	hsa-miR-452-5p	OTOR	6.324369475
3	hsa-miR-452-5p	SLC25A48	-5.980039717
4	hsa-miR-452-5p	NELL2	-5.82625199
5	hsa-miR-31-5p	CSAG1	5.796379569
6	hsa-miR-452-5p	LGR5	-5.75271523
7	hsa-miR-452-5p	CSMD1	-5.734487296
8	hsa-miR-452-5p	CYP4Z1	-5.701134018
9	hsa-miR-224-5p	CYP4F22	5.648987475
10	hsa-miR-452-5p	PGLYRP2	-5.59451171
11	hsa-miR-452-5p	CDSN	-5.50427173
12	hsa-miR-202-5p	CSAG1	-5.365194919
13	hsa-miR-452-5p	THEG	-5.36514358
14	hsa-miR-452-5p	PGR	-5.29306849
15	hsa-miR-452-5p	SLC12A1	5.255635898
16	hsa-miR-31-5p	CDSN	5.25074644
17	hsa-miR-452-5p	EGOT	-5.224969451
18	hsa-miR-452-5p	GFRA1	-5.221964077
19	hsa-miR-31-5p	LGR5	5.181303244
20	hsa-miR-452-5p	CSAG1	-5.084138823
21	hsa-miR-20b-5p	LGR5	-5.01190009
22	hsa-miR-452-5p	FAM3D	4.999638999
23	hsa-miR-452-5p	ABCA4	-4.970324989
24	hsa-miR-452-5p	ATP13A5	4.901610197
25	hsa-miR-452-5p	HRASLS	4.830839245
26	hsa-miR-202-5p	IGFL3	-4.806577595
27	hsa-miR-301a-5p	C4orf19	-4.781270731
28	hsa-miR-301a-5p	SCNN1B	-4.742685255
29	hsa-miR-452-5p	CDIPT-AS1	-4.723695871
30	hsa-miR-224-5p	OTOR	-4.676201499
31	hsa-miR-452-5p	VSTM2L	4.675439251
32	hsa-miR-31-5p	TMEM150C	-4.672030247
33	hsa-miR-452-5p	MMP10	-4.661782834
34	hsa-miR-301a-5p	TIMP4	4.659907044
35	hsa-miR-224-5p	CYP4Z1	4.627169695
36	hsa-miR-452-5p	WDR72	-4.618504137
37	hsa-miR-452-5p	ST6GALNAC1	4.612182845
38	hsa-miR-20b-5p	TIMP4	-4.610912006
39	hsa-miR-224-5p	SLC25A48	4.561175024
40	hsa-miR-452-5p	EMX1	-4.560094614
41	hsa-miR-452-5p	DOK7	-4.544007916
42	hsa-miR-452-5p	FAR2P1	-4.537100777
43	hsa-miR-31-5p	PPP1R36	-4.507848531
44	hsa-miR-452-5p	CCDC68	-4.504915047
45	hsa-miR-20b-5p	ASCL2	4.491206832
46	hsa-miR-452-5p	CBX2	4.462943461
47	hsa-miR-452-5p	FOXI1	-4.438637688
48	hsa-miR-202-5p	EFCC1	4.428183329
49	hsa-miR-452-5p	ACTL8	4.426710903
50	hsa-miR-452-5p	TEKT2	-4.42462233
51	hsa-miR-202-5p	CDSN	-4.420457709
52	hsa-miR-202-5p	BMP7	-4.420418586
53	hsa-miR-452-5p	RBM24	-4.414404214
54	hsa-miR-452-5p	GPT	-4.41105067
55	hsa-miR-31-5p	EMX1	4.400143652
56	hsa-miR-452-5p	BMPR1B	-4.394705416
57	hsa-miR-301a-5p	CCDC169	4.388573005
58	hsa-miR-31-5p	CFB	4.385011656
59	hsa-miR-452-5p	SLC15A2	4.383439028
60	hsa-miR-224-5p	NELL2	4.374968643
61	hsa-miR-452-5p	CXorf30	-4.372721673
62	hsa-miR-452-5p	GLYATL1	4.372669254
63	hsa-miR-452-5p	M1AP	-4.366534135
64	hsa-miR-452-5p	PNPLA3	-4.361534014
65	hsa-miR-452-5p	ACTA1	-4.359492052
66	hsa-miR-452-5p	CXCL14	-4.3531372
67	hsa-miR-202-5p	ORM1	-4.35241114
68	hsa-miR-452-5p	GRPR	-4.338704737
69	hsa-miR-301a-5p	STEAP4	-4.317788518
70	hsa-miR-301a-5p	RNASE7	-4.313068084
71	hsa-miR-452-5p	TGM5	4.276383115
72	hsa-miR-452-5p	DNER	4.273389828
73	hsa-miR-452-5p	CALB2	4.265324996
74	hsa-miR-452-5p	SPINK5	-4.261586842
75	hsa-miR-452-5p	CYP4X1	-4.258797638
76	hsa-miR-224-5p	CSMD1	4.249904434
77	hsa-miR-452-5p	SPINK8	4.248939333
78	hsa-miR-452-5p	GREB1L	-4.246339804
79	hsa-miR-452-5p	S100A1	4.244746557
80	hsa-miR-301a-5p	CYP2C8	4.23631717
81	hsa-miR-202-5p	EMX1	-4.221140892
82	hsa-miR-452-5p	ARX	4.215684223
83	hsa-miR-202-5p	CASP14	-4.203302982
84	hsa-miR-452-5p	PTPRT	-4.154297034
85	hsa-miR-452-5p	ARC	-4.148922492
86	hsa-miR-31-5p	CXCL17	-4.147437465
87	hsa-miR-20b-5p	PLAC1	-4.145382444
88	hsa-miR-202-5p	IGFL2	-4.141293036
89	hsa-miR-224-5p	PGLYRP2	4.140255048
90	hsa-miR-31-5p	ORM1	4.126237244
91	hsa-miR-452-5p	PLIN5	-4.125425556
92	hsa-miR-452-5p	DCDC2	-4.123146698
93	hsa-miR-202-5p	CFB	-4.113439532
94	hsa-miR-224-5p	ABCA4	4.111704262
95	hsa-miR-452-5p	SLC44A5	-4.105205587
96	hsa-miR-452-5p	SUSD3	-4.104860633
97	hsa-miR-301a-5p	TMPRSS4	-4.100809147
98	hsa-miR-452-5p	FUT3	4.091468729
99	hsa-miR-301a-5p	TMEM45B	-4.083112132
100	hsa-miR-224-5p	THEG	4.068011172
101	hsa-miR-31-5p	EFCC1	-4.064461837
102	hsa-miR-31-5p	EPHX4	4.064087841
103	hsa-miR-224-5p	FOXI1	4.054923335
104	hsa-miR-452-5p	AP3B2	-4.048241575
105	hsa-miR-224-5p	EGOT	4.047650715
106	hsa-miR-452-5p	PTGER3	-4.046312154
107	hsa-miR-452-5p	CFB	-4.031489423
108	hsa-miR-452-5p	ZNF385B	-4.02395235
109	hsa-miR-452-5p	TSPAN8	4.02311868
110	hsa-miR-452-5p	C20orf26	-4.019308072
111	hsa-miR-224-5p	CSAG1	4.017376626
112	hsa-miR-224-5p	LGR5	4.013305101
113	hsa-miR-452-5p	KCNK2	-4.008984365
114	hsa-miR-224-5p	GFRA1	4.007963629
115	hsa-miR-301a-5p	CAMP	-4.006526815
116	hsa-miR-224-5p	CDSN	3.999261973
117	hsa-miR-31-5p	RASD1	-3.99483128
118	hsa-miR-452-5p	TCL6	3.99208236
119	hsa-miR-224-5p	CYP4X1	3.983872895
120	hsa-miR-20b-5p	TMEM150C	3.969675523
121	hsa-miR-224-5p	PGR	3.958814527
122	hsa-miR-301a-5p	SNTG2	3.958238811
123	hsa-miR-31-5p	FAM3D	-3.949338297
124	hsa-miR-31-5p	BMP7	3.948161834
125	hsa-miR-31-5p	ADCY2	3.947749046
126	hsa-miR-20b-5p	TRPA1	-3.94765682
127	hsa-miR-202-5p	TMEM150C	3.942656063
128	hsa-miR-452-5p	CNGA1	3.942106173
129	hsa-miR-452-5p	LRRIQ1	-3.941964526
130	hsa-miR-210-5p	KCNK2	-3.920813314
131	hsa-miR-31-5p	CASP14	3.911039889
132	hsa-miR-31-5p	EGOT	3.910307693
133	hsa-miR-224-5p	HRASLS	-3.906862923
134	hsa-miR-452-5p	BNC1	-3.906565136
135	hsa-miR-452-5p	TMEM150C	3.897007952
136	hsa-miR-31-5p	GSTM1	3.894337601
137	hsa-miR-452-5p	TMEM105	3.893400834
138	hsa-miR-31-5p	COCH	3.886191672
139	hsa-miR-224-5p	SPINK5	3.876186748
140	hsa-miR-452-5p	PTPN20A	3.872086244
141	hsa-miR-452-5p	PTPN20B	3.872086244
142	hsa-miR-31-5p	MX1	3.865824228
143	hsa-miR-363-5p	PLAC1	3.863275654
144	hsa-miR-452-5p	EFCC1	3.862850187
145	hsa-miR-301a-5p	C6	3.854729987
146	hsa-miR-363-5p	LBP	3.847097222
147	hsa-miR-31-5p	LGALS17A	3.841691939
148	hsa-miR-31-5p	NEURL1	3.839024304
149	hsa-miR-452-5p	EMILIN3	3.837118076
150	hsa-miR-452-5p	C2orf72	3.83189682
151	hsa-miR-202-5p	ANKRD34B	-3.830743929
152	hsa-miR-452-5p	RASSF6	3.83017726
153	hsa-miR-224-5p	CDIPT-AS1	3.818947035
154	hsa-miR-452-5p	THPO	-3.793488007
155	hsa-miR-202-5p	S100A7	-3.789230907
156	hsa-miR-452-5p	PVALB	3.784492963
157	hsa-miR-452-5p	OXGR1	3.783748845
158	hsa-miR-452-5p	SOX2	3.767659105
159	hsa-miR-149-5p	OTOR	3.765150027
160	hsa-miR-301a-5p	EN2	3.758448966
161	hsa-miR-301a-5p	BNC1	3.757062812
162	hsa-miR-31-5p	S100A7	3.755307419
163	hsa-miR-31-5p	CCDC68	3.754558691
164	hsa-miR-452-5p	SERHL2	3.754285295
165	hsa-miR-452-5p	ABCC13	-3.75024405
166	hsa-miR-31-5p	KLK8	-3.74898701
167	hsa-miR-301a-5p	UPK3A	-3.73948417
168	hsa-miR-301a-5p	HES2	-3.739182023
169	hsa-miR-301a-5p	MSLN	3.735791054
170	hsa-miR-20b-5p	ANO3	-3.732164878
171	hsa-miR-363-5p	FAM135B	-3.714377459
172	hsa-miR-452-5p	TFR2	-3.712258997
173	hsa-miR-205-5p	BMP7	3.712184016
174	hsa-miR-452-5p	NRXN1	3.708520153
175	hsa-miR-301a-5p	BMP7	-3.707779784
176	hsa-miR-452-5p	FUT6	3.681658828
177	hsa-miR-31-5p	AQP3	-3.678541064
178	hsa-miR-452-5p	MGP	3.678511292
179	hsa-miR-31-5p	AOC1	3.677664209
180	hsa-miR-202-5p	MMP12	-3.676763084
181	hsa-miR-31-5p	CNTD2	-3.671585546
182	hsa-miR-202-5p	ORM2	-3.667371087
183	hsa-miR-452-5p	TSPYL5	3.665958993
184	hsa-miR-452-5p	SPTBN4	-3.665247228
185	hsa-miR-301a-5p	KCNH8	3.663828139
186	hsa-miR-202-5p	EPHX4	-3.660879009
187	hsa-miR-20b-5p	CDSN	-3.658383254
188	hsa-miR-202-5p	LGR5	-3.65711717
189	hsa-miR-20b-5p	DQX1	-3.651243101
190	hsa-miR-452-5p	INSM1	-3.650539177
191	hsa-miR-363-5p	TRPA1	3.644709029
192	hsa-miR-31-5p	GREB1L	3.635521443
193	hsa-miR-452-5p	SYCE1L	3.632546388
194	hsa-miR-224-5p	DCDC2	3.630338716
195	hsa-miR-452-5p	MNX1	3.626357304
196	hsa-miR-452-5p	CRISP3	3.623202463
197	hsa-miR-224-5p	S100A1	-3.621008392
198	hsa-miR-20b-5p	PTCHD2	3.611439404
199	hsa-miR-452-5p	GPR110	3.601640973
200	hsa-miR-20b-5p	FAM3D	3.601374577
201	hsa-miR-31-5p	ST8SIA2	3.595609303
202	hsa-miR-210-5p	EFCC1	3.5923169
203	hsa-miR-452-5p	C4BPB	3.590388342
204	hsa-miR-452-5p	GAD1	-3.587113163
205	hsa-miR-224-5p	SLC12A1	-3.586459335
206	hsa-miR-301a-5p	MAT1A	-3.581357677
207	hsa-miR-202-5p	EGOT	-3.580328834
208	hsa-miR-363-5p	ORM1	3.576305854
209	hsa-miR-224-5p	GPT	3.568733572
210	hsa-miR-31-5p	LRRN1	3.564558244
211	hsa-miR-31-5p	SSTR2	3.562427064
212	hsa-miR-452-5p	BMP4	-3.560539496
213	hsa-miR-363-5p	CSAG1	3.559246617
214	hsa-miR-31-5p	CBS	3.559181517
215	hsa-miR-31-5p	PON3	3.551374577
216	hsa-miR-452-5p	TIMP4	-3.548373326
217	hsa-miR-452-5p	CYP2B6	-3.547459918
218	hsa-miR-452-5p	IGSF9B	-3.545955611
219	hsa-miR-452-5p	FIBCD1	3.54589162
220	hsa-miR-301a-5p	OSR1	3.544973668
221	hsa-miR-31-5p	THEG	3.541732056
222	hsa-miR-224-5p	ARX	-3.540474375
223	hsa-miR-31-5p	C1orf65	3.52468977
224	hsa-miR-20b-5p	CSAG1	-3.520482577
225	hsa-miR-31-5p	CSMD1	3.519972863
226	hsa-miR-452-5p	ACMSD	-3.51279407
227	hsa-miR-452-5p	SNCG	-3.510864526
228	hsa-miR-301a-5p	NOL4	3.509124385
229	hsa-miR-20b-5p	NRIP3	3.506978319
230	hsa-miR-363-5p	DMBX1	3.501135172
231	hsa-miR-224-5p	ACTL8	-3.496844184
232	hsa-miR-452-5p	MAOA	-3.493780144
233	hsa-miR-224-5p	M1AP	3.492781839
234	hsa-miR-202-5p	CALML5	3.48570162
235	hsa-miR-224-5p	PNPLA3	3.477950319
236	hsa-miR-224-5p	AP3B2	3.471771549
237	hsa-miR-452-5p	ADCY5	-3.468782322
238	hsa-miR-210-5p	CYP4Z1	-3.467826609
239	hsa-miR-20b-5p	PPP4R4	-3.466629394
240	hsa-miR-31-5p	ST6GALNAC1	-3.464637342
241	hsa-miR-363-5p	CCL7	3.459459566
242	hsa-miR-452-5p	NEK10	-3.45566089
243	hsa-miR-452-5p	GATA2	3.453354624
244	hsa-miR-301a-5p	SPTSSB	-3.453083234
245	hsa-miR-224-5p	KCNK2	3.452772656
246	hsa-miR-224-5p	CBX2	-3.451009046
247	hsa-miR-452-5p	PADI2	3.445819215
248	hsa-miR-20b-5p	CXCL17	3.445375996
249	hsa-miR-20b-5p	PRG4	-3.444797429
250	hsa-miR-224-5p	DNER	-3.440071789
251	hsa-miR-452-5p	ST8SIA2	-3.439990075
252	hsa-miR-210-5p	FOXI1	-3.439491117
253	hsa-miR-301a-5p	KRT23	-3.436148863
254	hsa-miR-452-5p	CENPV	-3.434845275
255	hsa-miR-452-5p	TNN	-3.431760655
256	hsa-miR-452-5p	ROPN1B	3.431219326
257	hsa-miR-31-5p	ANO5	3.430990293
258	hsa-miR-31-5p	MCOLN3	3.430434249
259	hsa-miR-31-5p	MMP10	3.42485863
260	hsa-miR-20b-5p	MMP3	-3.420680294
261	hsa-miR-31-5p	OTOR	-3.419523426
262	hsa-miR-224-5p	FAR2P1	3.419174476
263	hsa-miR-301a-5p	MS4A2	-3.416442674
264	hsa-miR-301a-5p	SORCS1	3.413928307
265	hsa-miR-202-5p	DMBX1	-3.409969269
266	hsa-miR-31-5p	DOK7	3.406883282
267	hsa-miR-224-5p	PTPRT	3.40657642
268	hsa-miR-20b-5p	SLC16A11	3.405227295
269	hsa-miR-31-5p	KCNG3	3.404251328
270	hsa-miR-301a-5p	COL9A3	3.402378907
271	hsa-miR-31-5p	CALML5	-3.3944935
272	hsa-miR-301a-5p	SLC1A2	-3.390857097
273	hsa-miR-452-5p	HOXB13	3.389559987
274	hsa-miR-452-5p	PRODH	3.389033814
275	hsa-miR-452-5p	MMP3	-3.381644688
276	hsa-miR-31-5p	IFIT1	3.378437054
277	hsa-miR-301a-5p	CASP14	-3.378069278
278	hsa-miR-20b-5p	GREB1L	-3.37751721
279	hsa-miR-31-5p	GPR158	3.377018397
280	hsa-miR-224-5p	SLC15A2	-3.373460595
281	hsa-miR-31-5p	IGFL3	3.373432526
282	hsa-miR-224-5p	EFCC1	-3.372706403
283	hsa-miR-452-5p	KRT83	3.372508443
284	hsa-miR-452-5p	PI15	-3.372261032
285	hsa-miR-205-5p	CSAG1	3.370203133
286	hsa-miR-452-5p	CTNND2	3.367536839
287	hsa-miR-301a-5p	RHBDL3	-3.363210057
288	hsa-miR-452-5p	MAPK10	3.362380997
289	hsa-miR-224-5p	GRPR	3.361213121
290	hsa-miR-301a-5p	ANKRD34B	-3.356841804
291	hsa-miR-20b-5p	AKR7A3	3.352286886
292	hsa-miR-205-5p	ORM1	3.351644174
293	hsa-miR-202-5p	PPP1R36	3.347611533
294	hsa-miR-301a-5p	KRT31	-3.34445283
295	hsa-miR-20b-5p	LHFPL5	-3.342949429
296	hsa-miR-452-5p	SOSTDC1	3.342451426
297	hsa-miR-31-5p	DMBX1	3.342355298
298	hsa-miR-452-5p	TEX14	-3.341758076
299	hsa-miR-452-5p	ATP13A4	3.340760962
300	hsa-miR-452-5p	ACE2	3.334860247
301	hsa-miR-224-5p	WDR72	3.334008947
302	hsa-miR-452-5p	TSLP	-3.330624521
303	hsa-miR-452-5p	TP63	-3.330129211
304	hsa-miR-224-5p	PVALB	-3.328882694
305	hsa-miR-363-5p	MESP1	3.325092242
306	hsa-miR-20b-5p	CCL7	-3.324733735
307	hsa-miR-202-5p	NEURL1	-3.323403619
308	hsa-miR-224-5p	PTGER3	3.32333611
309	hsa-miR-452-5p	TUBA3C	-3.322818894
310	hsa-miR-452-5p	TUBA3D	-3.322818894
311	hsa-miR-31-5p	ORM2	3.320269192
312	hsa-miR-452-5p	SPAG6	-3.319537688
313	hsa-miR-452-5p	PPP1R36	3.318747464
314	hsa-miR-363-5p	ASCL2	-3.314622253
315	hsa-miR-452-5p	FAM83A	-3.311132833
316	hsa-miR-452-5p	KCNG3	-3.310648444
317	hsa-miR-202-5p	KISS1R	-3.302207686
318	hsa-miR-31-5p	CALB2	-3.30160876
319	hsa-miR-224-5p	SLC44A5	3.29758049
320	hsa-miR-20b-5p	CASQ1	-3.297230204
321	hsa-miR-31-5p	CNTFR	-3.295331274
322	hsa-miR-20b-5p	LBP	-3.29038453
323	hsa-miR-452-5p	SPP1	-3.285121306
324	hsa-miR-301a-5p	HPGD	-3.282684195
325	hsa-miR-301a-5p	OXGR1	-3.277813578
326	hsa-miR-31-5p	HBA2	-3.270926414
327	hsa-miR-31-5p	HBA1	-3.270926414
328	hsa-miR-20b-5p	LGALS17A	-3.262497196
329	hsa-miR-224-5p	ST6GALNAC1	-3.262083994
330	hsa-miR-363-5p	AOC1	3.26197523
331	hsa-miR-224-5p	DOK7	3.260945451
332	hsa-miR-301a-5p	PRG4	3.260497292
333	hsa-miR-20b-5p	CYP2C8	-3.258647234
334	hsa-miR-452-5p	BAI1	-3.255740939
335	hsa-miR-31-5p	ZBP1	3.254707845
336	hsa-miR-31-5p	PGLYRP2	3.253698014
337	hsa-miR-363-5p	CFB	3.248474083
338	hsa-miR-452-5p	PCSK1N	3.248335
339	hsa-miR-452-5p	UMODL1	3.248170163
340	hsa-miR-452-5p	SLC7A4	-3.244300456
341	hsa-miR-31-5p	NPFFR2	3.240721727
342	hsa-miR-20b-5p	ACTA1	-3.239540168
343	hsa-miR-31-5p	PCDHGB1	-3.236754231
344	hsa-miR-301a-5p	NDP	-3.236172018
345	hsa-miR-31-5p	MNX1	-3.235865007
346	hsa-miR-224-5p	BMPR1B	3.235378455
347	hsa-miR-452-5p	DMBX1	-3.235356823
348	hsa-miR-301a-5p	FAM201A	3.232277432
349	hsa-miR-363-5p	COCH	3.229793492
350	hsa-miR-301a-5p	SCNN1G	-3.226431709
351	hsa-miR-31-5p	NELL2	3.222560257
352	hsa-miR-202-5p	MESP1	-3.217025107
353	hsa-miR-452-5p	DUSP9	-3.216751417
354	hsa-miR-31-5p	C16orf89	-3.216468896
355	hsa-miR-202-5p	PLA2G2A	3.208589557
356	hsa-miR-224-5p	CNGA1	-3.207560518
357	hsa-miR-224-5p	FAM3D	-3.206162836
358	hsa-miR-452-5p	ADAMTS8	-3.20549477
359	hsa-miR-224-5p	VSTM2L	-3.203771759
360	hsa-miR-20b-5p	BAI1	-3.203260502
361	hsa-miR-224-5p	EMILIN3	-3.203198752
362	hsa-miR-363-5p	LGR5	3.202719477
363	hsa-miR-301a-5p	CEACAM6	-3.200370376
364	hsa-miR-363-5p	KRT75	3.198202363
365	hsa-miR-363-5p	MMP3	3.197504697
366	hsa-miR-452-5p	NEURL1	-3.19647744
367	hsa-miR-301a-5p	HIF3A	3.195591363
368	hsa-miR-301a-5p	BAI1	3.192623481
369	hsa-miR-301a-5p	ADAMTS19	3.192574843
370	hsa-miR-31-5p	RDH16	3.191459368
371	hsa-miR-301a-5p	PCDHA11	-3.191217421
372	hsa-miR-363-5p	AQP3	-3.19112865
373	hsa-miR-31-5p	DUSP9	3.187523064
374	hsa-miR-301a-5p	IGFL3	-3.185996229
375	hsa-miR-363-5p	SLC16A11	-3.18411024
376	hsa-miR-31-5p	IGFL2	3.183673602
377	hsa-miR-452-5p	SFTPA2	3.183549805
378	hsa-miR-452-5p	SFTPA1	3.183549805
379	hsa-miR-301a-5p	BCAS1	-3.182940704
380	hsa-miR-452-5p	NDP	-3.18135509
381	hsa-miR-452-5p	MCOLN3	-3.180848996
382	hsa-miR-301a-5p	PRSS21	-3.179823423
383	hsa-miR-452-5p	CEACAM7	3.175822565
384	hsa-miR-202-5p	AQP3	3.173607485
385	hsa-miR-452-5p	PCSK9	-3.17053254
386	hsa-miR-452-5p	VIT	3.169915772
387	hsa-miR-452-5p	KRTAP5-2	3.169840805
388	hsa-miR-202-5p	MYBPC1	3.167951213
389	hsa-miR-452-5p	MLXIPL	-3.162201251
390	hsa-miR-363-5p	PTCHD2	-3.161607223
391	hsa-miR-452-5p	CAMP	3.15717961
392	hsa-miR-452-5p	RSPO1	-3.157147316
393	hsa-miR-224-5p	ATP13A5	-3.156880395
394	hsa-miR-224-5p	TSPAN8	-3.155807351
395	hsa-miR-202-5p	ADCY2	-3.154097178
396	hsa-miR-20b-5p	CNTD2	3.152421373
397	hsa-miR-452-5p	TLX1	3.151875866
398	hsa-miR-31-5p	ANKRD34B	3.150852771
399	hsa-miR-301a-5p	CNTN1	-3.148830799
400	hsa-miR-363-5p	CASP14	3.148610376
401	hsa-miR-452-5p	HBA2	3.147708414
402	hsa-miR-452-5p	HBA1	3.147708414
403	hsa-miR-20b-5p	GPX2	3.147442947
404	hsa-miR-202-5p	MMP3	-3.146587829
405	hsa-miR-20b-5p	SYCE1L	3.145231104
406	hsa-miR-20b-5p	CFB	-3.144131557
407	hsa-miR-210-5p	SLC15A2	3.143711862
408	hsa-miR-452-5p	CITED1	-3.142851191
409	hsa-miR-31-5p	UBD	3.140924109
410	hsa-miR-452-5p	LY6G6C	-3.139977497
411	hsa-miR-224-5p	C20orf26	3.138597442
412	hsa-miR-3200-5p	C4orf19	3.136834589
413	hsa-miR-202-5p	SSTR2	-3.135429369
414	hsa-miR-452-5p	FRMPD1	3.135166523
415	hsa-miR-452-5p	MUM1L1	-3.13507214
416	hsa-miR-301a-5p	PCDHA13	-3.133870108
417	hsa-miR-20b-5p	OLFM4	3.133659128
418	hsa-miR-31-5p	PCDHA13	-3.133376087
419	hsa-miR-31-5p	CITED1	3.131402019
420	hsa-miR-210-5p	TSPAN8	3.130285562
421	hsa-miR-202-5p	ACTA1	-3.13006637
422	hsa-miR-452-5p	CACNA1D	-3.128886865
423	hsa-miR-301a-5p	DEFB1	-3.128397409
424	hsa-miR-224-5p	CXCL14	3.128171604
425	hsa-miR-20b-5p	CBS	-3.127268088
426	hsa-miR-452-5p	MYCBPAP	-3.125925873
427	hsa-miR-363-5p	S100A8	3.125739319
428	hsa-miR-210-5p	CYP4X1	-3.121850963
429	hsa-miR-452-5p	CDH22	-3.117577009
430	hsa-miR-210-5p	PTPRT	-3.117125733
431	hsa-miR-224-5p	SOX2	-3.116221385
432	hsa-miR-31-5p	CYP4F22	3.110943571
433	hsa-miR-20b-5p	EMX1	-3.109696537
434	hsa-miR-452-5p	PCDHA11	3.104191711
435	hsa-miR-210-5p	EMX1	-3.104156254
436	hsa-miR-301a-5p	SPINK8	-3.103055714
437	hsa-miR-31-5p	SYCE1L	-3.101048454
438	hsa-miR-452-5p	NCAM2	-3.097362993
439	hsa-miR-452-5p	MMP13	-3.09620285
440	hsa-miR-31-5p	RAET1L	-3.093578149
441	hsa-miR-20b-5p	PENK	-3.091596073
442	hsa-miR-452-5p	LYPD6	-3.088463198
443	hsa-miR-224-5p	RBM24	3.087702804
444	hsa-miR-31-5p	ROBO2	3.085352655
445	hsa-miR-224-5p	TGM5	-3.08211869
446	hsa-miR-452-5p	CYP24A1	-3.079810913
447	hsa-miR-452-5p	S100A7	-3.079192837
448	hsa-miR-31-5p	SOSTDC1	-3.078468585
449	hsa-miR-452-5p	SLC27A2	-3.077193628
450	hsa-miR-452-5p	CASP14	-3.072663224
451	hsa-miR-224-5p	CCDC68	3.072007171
452	hsa-miR-190b	CYP4Z1	-3.070730697
453	hsa-miR-363-5p	SPTSSB	3.069622233
454	hsa-miR-363-5p	AKR7A3	-3.068069849
455	hsa-miR-452-5p	CALML5	3.067441776
456	hsa-miR-31-5p	PRND	-3.067307204
457	hsa-miR-20b-5p	RHBDL3	3.067269731
458	hsa-miR-301a-5p	IGFL1	-3.066808492
459	hsa-miR-20b-5p	ZNF385B	-3.066066526
460	hsa-miR-452-5p	TCEAL2	-3.062936569
461	hsa-miR-20b-5p	AMH	-3.062413259
462	hsa-miR-301a-5p	KIF19	-3.061851486
463	hsa-miR-149-5p	ST6GALNAC1	3.059754591
464	hsa-miR-452-5p	C2orf54	3.059399987
465	hsa-miR-202-5p	ABCC13	-3.059203691
466	hsa-miR-363-5p	CYP4F3	3.057030097
467	hsa-miR-20b-5p	SCUBE3	-3.055422163
468	hsa-miR-202-5p	COCH	-3.055312634
469	hsa-miR-224-5p	NDP	3.054672096
470	hsa-miR-301a-5p	CPA3	-3.053576002
471	hsa-miR-301a-5p	KISS1R	-3.051127413
472	hsa-miR-224-5p	CXorf30	3.050540943
473	hsa-miR-363-5p	SLC23A1	3.050048646
474	hsa-miR-210-5p	ST6GALNAC1	3.047797995
475	hsa-miR-452-5p	WDR65	-3.046250159
476	hsa-miR-224-5p	CYP2B6	3.045770132
477	hsa-miR-224-5p	HOXB13	-3.04206449
478	hsa-miR-202-5p	FAM3D	3.04094193
479	hsa-miR-452-5p	CCL7	-3.040319779
480	hsa-miR-452-5p	RNF183	-3.0395537
481	hsa-miR-20b-5p	LCN10	-3.036978805
482	hsa-miR-205-5p	TMEM150C	-3.034183744
483	hsa-miR-363-5p	AKR1B15	3.031508432
484	hsa-miR-210-5p	RAET1L	3.03130713
485	hsa-miR-149-5p	CSMD1	-3.030223818
486	hsa-miR-202-5p	RASD1	3.026171936
487	hsa-miR-31-5p	GSTM2	3.025243849
488	hsa-miR-224-5p	EMX1	3.023219282
489	hsa-miR-452-5p	KCNC2	-3.022085506
490	hsa-miR-20b-5p	FOXA3	-3.019126812
491	hsa-miR-202-5p	GRPR	-3.018999435
492	hsa-miR-363-5p	APOBEC3A	3.017340996
493	hsa-miR-202-5p	TRPA1	-3.012687423
494	hsa-miR-224-5p	GATA2	-3.010806729
495	hsa-miR-452-5p	DACT2	3.008463574
496	hsa-miR-205-5p	C4orf19	3.007783672
497	hsa-miR-452-5p	SLC23A1	-3.007721158
498	hsa-miR-452-5p	CNTN3	-3.006918988
499	hsa-miR-363-5p	AKR1B10	3.003444146
500	hsa-miR-210-5p	SLC25A48	-3.003263432
501	hsa-miR-31-5p	CNTN3	3.002976335
502	hsa-miR-31-5p	PNPLA3	3.0029671
503	hsa-miR-31-5p	SLAIN1	3.001874362
504	hsa-miR-452-5p	IGFL3	-3.000916302
505	hsa-miR-452-5p	NBPF4	-2.998876924
506	hsa-miR-452-5p	C1orf65	-2.997927629
507	hsa-miR-31-5p	ABCC13	2.996753704
508	hsa-miR-149-5p	CYP4F22	-2.996348936
509	hsa-miR-452-5p	ORM1	-2.995340314
510	hsa-miR-205-5p	CASP14	2.99158008
511	hsa-miR-452-5p	PCDP1	-2.990363197
512	hsa-miR-224-5p	SPINK8	-2.990161238
513	hsa-miR-224-5p	TMEM105	-2.989229814
514	hsa-miR-31-5p	GRPR	2.987601161
515	hsa-miR-202-5p	SPINK5	-2.986609669
516	hsa-miR-224-5p	MAOA	2.986568772
517	hsa-miR-452-5p	PARD6B	-2.982965621
518	hsa-miR-224-5p	TP63	2.980994824
519	hsa-miR-452-5p	SNTG2	-2.980654348
520	hsa-miR-452-5p	PRSS3	2.980305553
521	hsa-miR-452-5p	PEG10	2.976843195
522	hsa-miR-149-5p	FOXI1	-2.975884432
523	hsa-miR-452-5p	KIF5A	-2.974787846
524	hsa-miR-301a-5p	HSPB8	-2.972182436
525	hsa-miR-452-5p	NAT1	-2.968948742
526	hsa-miR-452-5p	UBD	-2.964767101
527	hsa-miR-301a-5p	ORM1	-2.964646853
528	hsa-miR-452-5p	CXCL13	-2.963837686
529	hsa-miR-202-5p	CNTFR	2.963415528
530	hsa-miR-202-5p	MYH11	2.962159415
531	hsa-miR-452-5p	ROPN1L	-2.961277996
532	hsa-miR-224-5p	ARC	2.959650768
533	hsa-miR-452-5p	NXPH1	2.959119772
534	hsa-miR-452-5p	ARMC3	-2.955700916
535	hsa-miR-224-5p	NEK10	2.952664121
536	hsa-miR-20b-5p	SLC13A2	2.952307273
537	hsa-miR-149-5p	LGR5	-2.952129191
538	hsa-miR-301a-5p	SLC7A10	2.951921964
539	hsa-miR-31-5p	GFRA1	2.951207293
540	hsa-miR-224-5p	MNX1	-2.950574096
541	hsa-miR-20b-5p	ADCY2	-2.948252189
542	hsa-miR-224-5p	MMP10	2.947019352
543	hsa-miR-452-5p	TENM2	-2.945277826
544	hsa-miR-202-5p	S100A8	-2.943704428
545	hsa-miR-363-5p	BRINP2	-2.942929939
546	hsa-miR-210-5p	GFRA1	-2.941214213
547	hsa-miR-210-5p	LRP1B	-2.940702478
548	hsa-miR-202-5p	ABO	2.933650202
549	hsa-miR-205-5p	CNTD2	-2.933598546
550	hsa-miR-452-5p	DNMBP-AS1	2.932755443
551	hsa-miR-301a-5p	CXorf30	2.932610282
552	hsa-miR-363-5p	BCAN	-2.931743852
553	hsa-miR-20b-5p	AOC1	-2.929886136
554	hsa-miR-31-5p	CACNG1	2.929323311
555	hsa-miR-202-5p	SEC14L2	2.928172416
556	hsa-miR-452-5p	LGALS7B	-2.927509057
557	hsa-miR-452-5p	LGALS7	-2.927509057
558	hsa-miR-363-5p	C2orf72	2.92606149
559	hsa-miR-452-5p	KERA	-2.923767759
560	hsa-miR-363-5p	PTPN20A	-2.923385968
561	hsa-miR-363-5p	PTPN20B	-2.923385968
562	hsa-miR-224-5p	PTPN20A	-2.923053101
563	hsa-miR-224-5p	PTPN20B	-2.923053101
564	hsa-miR-202-5p	GFRA1	-2.922103724
565	hsa-miR-301a-5p	ISL1	2.921415531
566	hsa-miR-363-5p	MMP12	2.921392097
567	hsa-miR-452-5p	SOX10	2.921075456
568	hsa-miR-363-5p	DQX1	2.920119527
569	hsa-miR-452-5p	GRIK3	-2.917055572
570	hsa-miR-31-5p	CDC20B	2.916871676
571	hsa-miR-452-5p	RGS22	-2.916845199
572	hsa-miR-452-5p	PLA2G3	-2.915908355
573	hsa-miR-452-5p	PAX2	2.915856865
574	hsa-miR-301a-5p	KCNJ16	-2.915623787
575	hsa-miR-202-5p	UBD	-2.914360319
576	hsa-miR-202-5p	SLC23A1	-2.910802596
577	hsa-miR-202-5p	WBSCR28	-2.908469136
578	hsa-miR-301a-5p	DIO1	-2.907544001
579	hsa-miR-452-5p	ADAMTS15	-2.905573675
580	hsa-miR-149-5p	THEG	-2.90547535
581	hsa-miR-202-5p	ST6GALNAC1	2.902565851
582	hsa-miR-452-5p	GJB1	2.900809137
583	hsa-miR-301a-5p	NOX5	-2.896502262
584	hsa-miR-202-5p	C4orf19	-2.895735366
585	hsa-miR-363-5p	COL6A5	2.895398347
586	hsa-miR-224-5p	FUT3	-2.894664955
587	hsa-miR-452-5p	TPRG1	-2.892520554
588	hsa-miR-301a-5p	SLC18A2	-2.892192975
589	hsa-miR-301a-5p	LDHC	-2.891609568
590	hsa-miR-224-5p	TSLP	2.891095643
591	hsa-miR-31-5p	MMP12	2.890213869
592	hsa-miR-20b-5p	C6orf223	-2.889309372
593	hsa-miR-452-5p	IL6ST	-2.888923825
594	hsa-miR-202-5p	LRRN1	-2.888912327
595	hsa-miR-301a-5p	HEPN1	2.888327452
596	hsa-miR-190b	NDP	-2.885603537
597	hsa-miR-452-5p	PCDHA13	2.884302801
598	hsa-miR-31-5p	S100A8	2.882505247
599	hsa-miR-20b-5p	CCNO	-2.881718157
600	hsa-miR-190b	FOXI1	-2.881425106
601	hsa-miR-210-5p	IGFL3	-2.881160864
602	hsa-miR-452-5p	PON3	-2.877485708
603	hsa-miR-452-5p	IGFALS	-2.877201985
604	hsa-miR-363-5p	WBSCR28	2.876432352
605	hsa-miR-452-5p	NPFFR2	-2.875777682
606	hsa-miR-224-5p	FAM83A	2.871313677
607	hsa-miR-224-5p	CALB2	-2.870624246
608	hsa-miR-301a-5p	HDC	-2.868506585
609	hsa-miR-202-5p	MMP10	-2.867634063
610	hsa-miR-190b	CSAG1	-2.866677504
611	hsa-miR-20b-5p	ANKRD36BP2	-2.866393504
612	hsa-miR-224-5p	TEKT2	2.866133891
613	hsa-miR-31-5p	TENM2	2.864143815
614	hsa-miR-363-5p	CDSN	2.861728493
615	hsa-miR-31-5p	WBSCR28	2.861156834
616	hsa-miR-224-5p	SUSD3	2.859177779
617	hsa-miR-301a-5p	ZNF385B	2.853840951
618	hsa-miR-20b-5p	DDX11L2	2.850471593
619	hsa-miR-210-5p	CDSN	-2.850395356
620	hsa-miR-31-5p	KISS1R	2.849799067
621	hsa-miR-190b	OTOR	2.849729475
622	hsa-miR-301a-5p	C8orf47	2.849637312
623	hsa-miR-301a-5p	VWA2	-2.848817261
624	hsa-miR-301a-5p	ABO	2.847323831
625	hsa-miR-31-5p	PART1	-2.845873288
626	hsa-miR-224-5p	ABCC13	2.843382502
627	hsa-miR-20b-5p	KIAA1239	-2.842509479
628	hsa-miR-452-5p	MRAP2	2.841877558
629	hsa-miR-301a-5p	AKR1B15	-2.837832888
630	hsa-miR-31-5p	SLC23A1	2.837255711
631	hsa-miR-20b-5p	AQP3	2.836177096
632	hsa-miR-301a-5p	GPR110	-2.834817981
633	hsa-miR-452-5p	EGR3	-2.834733887
634	hsa-miR-452-5p	JAKMIP1	2.834268949
635	hsa-miR-190b	EMILIN3	2.832807904
636	hsa-miR-31-5p	SRPK3	-2.830583745
637	hsa-miR-301a-5p	KIAA1210	-2.829106711
638	hsa-miR-363-5p	ENTPD8	-2.827827678
639	hsa-miR-20b-5p	LRRIQ1	-2.826678049
640	hsa-miR-363-5p	ADCY2	2.825313364
641	hsa-miR-301a-5p	NLGN1	2.824481475
642	hsa-miR-33b-5p	NRIP3	2.823903948
643	hsa-miR-202-5p	S100A9	-2.823516826
644	hsa-miR-224-5p	GRIK3	2.823456364
645	hsa-miR-452-5p	NAT8L	-2.82303304
646	hsa-miR-31-5p	MESP1	2.822280567
647	hsa-miR-224-5p	S100A7	2.821604256
648	hsa-miR-210-5p	PGR	-2.821465642
649	hsa-miR-202-5p	GSTM1	-2.819915687
650	hsa-miR-363-5p	S100A7	2.815667995
651	hsa-miR-31-5p	MT1H	2.815660743
652	hsa-miR-31-5p	CXCR2P1	2.815226287
653	hsa-miR-20b-5p	KRT6A	-2.81407683
654	hsa-miR-149-5p	PGLYRP2	-2.812729046
655	hsa-miR-452-5p	PART1	2.811289059
656	hsa-miR-31-5p	IFI6	2.810835729
657	hsa-miR-20b-5p	BCAN	2.810311282
658	hsa-miR-363-5p	IRX6	2.808332151
659	hsa-miR-363-5p	ANKRD34B	2.808296276
660	hsa-miR-31-5p	CEACAM7	-2.807773377
661	hsa-miR-31-5p	PTCHD1	-2.803771047
662	hsa-miR-31-5p	PTPRT	2.802700828
663	hsa-miR-31-5p	MMP3	2.801768565
664	hsa-miR-224-5p	C2orf72	-2.801469501
665	hsa-miR-301a-5p	MZB1	-2.797054615
666	hsa-miR-210-5p	NELL2	-2.796179393
667	hsa-miR-224-5p	GLYATL1	-2.795400076
668	hsa-miR-190b	CYP4F22	-2.79507009
669	hsa-miR-149-5p	NELL2	-2.794996031
670	hsa-miR-224-5p	SYCE1L	-2.794055141
671	hsa-miR-452-5p	CXCL17	2.793395531
672	hsa-miR-202-5p	ADAMDEC1	-2.792412284
673	hsa-miR-301a-5p	AREGB	2.789030625
674	hsa-miR-301a-5p	AREG	2.789030625
675	hsa-miR-363-5p	CXCL17	-2.788808405
676	hsa-miR-301a-5p	NTRK3	2.787266163
677	hsa-miR-149-5p	MAPK10	2.786540961
678	hsa-miR-301a-5p	PIGR	-2.784288736
679	hsa-miR-210-5p	CNGA1	2.78091106
680	hsa-miR-31-5p	GABRP	-2.780664226
681	hsa-miR-20b-5p	RAI2	-2.779481387
682	hsa-miR-31-5p	PTPRN	2.779363998
683	hsa-miR-31-5p	PLA2G2A	-2.779080475
684	hsa-miR-224-5p	LRRIQ1	2.778402507
685	hsa-miR-301a-5p	CECR2	-2.777961263
686	hsa-miR-301a-5p	HEPACAM	2.777580563
687	hsa-miR-301a-5p	COL6A5	-2.776917861
688	hsa-miR-452-5p	CD177	2.776315982
689	hsa-miR-452-5p	RASAL1	2.776306046
690	hsa-miR-31-5p	COL2A1	-2.776193057
691	hsa-miR-224-5p	FIBCD1	-2.77591162
692	hsa-miR-452-5p	KLK8	2.774748327
693	hsa-miR-20b-5p	PPP1R36	2.772477433
694	hsa-miR-20b-5p	SLITRK5	-2.77227658
695	hsa-miR-452-5p	EFCAB12	-2.772114251
696	hsa-miR-205-5p	AOC1	2.77020722
697	hsa-miR-3200-5p	BMP7	2.769385741
698	hsa-miR-31-5p	FAM135B	-2.769334733
699	hsa-miR-202-5p	PGLYRP2	-2.769274815
700	hsa-miR-224-5p	EGR3	2.76895474
701	hsa-miR-20b-5p	BRINP2	2.768790676
702	hsa-miR-224-5p	SERHL2	-2.768441149
703	hsa-miR-31-5p	SLC5A8	2.766880506
704	hsa-miR-301a-5p	PLIN1	2.766651873
705	hsa-miR-202-5p	PTPN20A	2.766112473
706	hsa-miR-202-5p	PTPN20B	2.766112473
707	hsa-miR-202-5p	ST8SIA2	-2.765910774
708	hsa-miR-202-5p	C16orf89	2.765834052
709	hsa-miR-210-5p	DCDC2	-2.765315338
710	hsa-miR-202-5p	SLC25A48	-2.764936134
711	hsa-miR-363-5p	C4orf19	2.764828341
712	hsa-miR-202-5p	LGALS17A	-2.762906656
713	hsa-miR-202-5p	THEG	-2.76260942
714	hsa-miR-202-5p	DLX1	2.762304741
715	hsa-miR-31-5p	FOXA3	2.761511262
716	hsa-miR-301a-5p	LRP2	-2.760334957
717	hsa-miR-202-5p	C1orf65	-2.759341924
718	hsa-miR-20b-5p	COCH	-2.758977478
719	hsa-miR-31-5p	CXCL13	2.756765885
720	hsa-miR-31-5p	LY6G6C	2.755217335
721	hsa-miR-31-5p	CCNO	2.755054535
722	hsa-miR-301a-5p	SPINK5	-2.75425509
723	hsa-miR-452-5p	ADAMTS16	2.753487159
724	hsa-miR-224-5p	FUT6	-2.751578814
725	hsa-miR-452-5p	FGF10	-2.748149812
726	hsa-miR-149-5p	TCL6	2.748109058
727	hsa-miR-31-5p	FOXD3	2.74743376
728	hsa-miR-224-5p	SPAG6	2.747125623
729	hsa-miR-224-5p	BMP4	2.746121876
730	hsa-miR-202-5p	PON3	-2.745602645
731	hsa-miR-224-5p	CFB	2.744489827
732	hsa-miR-31-5p	PNCK	2.74402335
733	hsa-miR-210-5p	CSMD1	-2.743665813
734	hsa-miR-210-5p	EGOT	-2.742244064
735	hsa-miR-452-5p	MPP2	-2.741934412
736	hsa-miR-202-5p	HPGD	-2.740973947
737	hsa-miR-301a-5p	GNG4	-2.740564677
738	hsa-miR-224-5p	THPO	2.740055268
739	hsa-miR-224-5p	PI15	2.739659133
740	hsa-miR-452-5p	TIMD4	-2.737581516
741	hsa-miR-205-5p	ANKRD34B	2.736629927
742	hsa-miR-224-5p	INSM1	2.736244959
743	hsa-miR-31-5p	HGD	2.736189803
744	hsa-miR-363-5p	ARX	2.73614114
745	hsa-miR-301a-5p	CNTN2	2.735826611
746	hsa-miR-452-5p	ZNF676	-2.735762164
747	hsa-miR-202-5p	GPR158	-2.733889505
748	hsa-miR-210-5p	RASSF6	2.733876402
749	hsa-miR-20b-5p	KCNH8	-2.733510544
750	hsa-miR-202-5p	ANGPTL7	2.733490676
751	hsa-miR-202-5p	RASSF6	2.733228154
752	hsa-miR-224-5p	ZNF385B	2.732166651
753	hsa-miR-452-5p	PLEKHD1	-2.731691394
754	hsa-miR-363-5p	S100A9	2.730122138
755	hsa-miR-202-5p	KLK8	2.729390708
756	hsa-miR-301a-5p	TUSC5	2.728211124
757	hsa-miR-224-5p	SLC23A1	2.72807304
758	hsa-miR-363-5p	MAP7D2	2.726858268
759	hsa-miR-31-5p	RASSF6	-2.725437175
760	hsa-miR-224-5p	SPTBN4	2.722806748
761	hsa-miR-224-5p	C4BPB	-2.721755758
762	hsa-miR-202-5p	PPP1R1A	2.720488853
763	hsa-miR-20b-5p	CSMD1	-2.720261179
764	hsa-miR-452-5p	ANO3	-2.719445875
765	hsa-miR-363-5p	LGALS17A	2.717763722
766	hsa-miR-31-5p	BAI1	2.717331801
767	hsa-miR-224-5p	NRXN1	-2.717085869
768	hsa-miR-363-5p	RCOR2	-2.716432644
769	hsa-miR-31-5p	ABCA4	2.713763871
770	hsa-miR-205-5p	ORM2	2.713133413
771	hsa-miR-202-5p	NPFFR2	-2.712059569
772	hsa-miR-190b	NRXN1	2.711885775
773	hsa-miR-202-5p	LY6G6C	-2.711703927
774	hsa-miR-452-5p	CLSTN2	-2.711060387
775	hsa-miR-452-5p	UGT3A2	2.708744346
776	hsa-miR-149-5p	CYP4Z1	-2.707991893
777	hsa-miR-20b-5p	ITPKA	-2.707446008
778	hsa-miR-205-5p	MESP1	2.703751781
779	hsa-miR-224-5p	PLIN5	2.703227655
780	hsa-miR-452-5p	PPP1R1A	2.703215785
781	hsa-miR-301a-5p	LSAMP	-2.702334731
782	hsa-miR-301a-5p	AQP7	2.702044345
783	hsa-miR-363-5p	KRT32	2.701698586
784	hsa-miR-452-5p	PCDHGA10	-2.701172615
785	hsa-miR-363-5p	SIGLEC12	2.700961518
786	hsa-miR-31-5p	FRMPD1	-2.700760278
787	hsa-miR-301a-5p	EEF1A2	-2.6988054
788	hsa-miR-210-5p	CYP4F22	-2.698323589
789	hsa-miR-202-5p	ZBP1	-2.697158847
790	hsa-miR-452-5p	AFP	2.696388325
791	hsa-miR-31-5p	TFDP3	-2.695866466
792	hsa-miR-224-5p	CYP24A1	2.695592155
793	hsa-miR-301a-5p	HRCT1	2.695187028
794	hsa-miR-452-5p	FCER1A	-2.69502288
795	hsa-miR-224-5p	PCSK1N	-2.69475957
796	hsa-miR-224-5p	VIT	-2.694672994
797	hsa-miR-149-5p	SPINK8	2.693976807
798	hsa-miR-31-5p	SLC13A2	-2.691774922
799	hsa-miR-363-5p	EMX1	2.691697725
800	hsa-miR-363-5p	ACTA1	2.691696263
801	hsa-miR-301a-5p	GPD1	2.691558807
802	hsa-miR-20b-5p	OXGR1	2.690982477
803	hsa-miR-31-5p	LAMP3	2.689122245
804	hsa-miR-149-5p	CAMP	2.686970623
805	hsa-miR-149-5p	EFCC1	2.685091498
806	hsa-miR-452-5p	ANGPTL7	2.684787555
807	hsa-miR-224-5p	PON3	2.684499782
808	hsa-miR-202-5p	RGS6	2.684047431
809	hsa-miR-224-5p	ST8SIA2	2.682068505
810	hsa-miR-202-5p	AKR1B15	-2.68087291
811	hsa-miR-301a-5p	MMP3	-2.68007086
812	hsa-miR-452-5p	DCDC1	-2.679719073
813	hsa-miR-31-5p	FLT3	2.678123411
814	hsa-miR-190b	SPINK5	-2.677850562
815	hsa-miR-202-5p	CSMD1	-2.677500862
816	hsa-miR-452-5p	IL20	-2.676252609
817	hsa-miR-202-5p	SPP1	-2.673612572
818	hsa-miR-452-5p	RAET1L	2.671491128
819	hsa-miR-31-5p	GJB5	-2.670163203
820	hsa-miR-452-5p	APOD	2.669856899
821	hsa-miR-202-5p	MX1	-2.669714661
822	hsa-miR-224-5p	BNC1	2.669484072
823	hsa-miR-210-5p	SOX2	2.668556557
824	hsa-miR-224-5p	IGSF9B	2.667779522
825	hsa-miR-301a-5p	PLA2G2A	2.667732388
826	hsa-miR-224-5p	KIF5A	2.665255466
827	hsa-miR-190b	CDIPT-AS1	-2.6644855
828	hsa-miR-202-5p	RDH16	-2.663810519
829	hsa-miR-363-5p	BMP5	-2.662979425
830	hsa-miR-224-5p	CASP14	2.662333671
831	hsa-miR-31-5p	THPO	2.662296362
832	hsa-miR-210-5p	TMEM105	2.660420227
833	hsa-miR-452-5p	CHRNA5	-2.660397072
834	hsa-miR-452-5p	SSTR2	-2.660165394
835	hsa-miR-190b	MGP	2.660073665
836	hsa-miR-301a-5p	ZFP57	-2.654883262
837	hsa-miR-375	CYP4F22	2.654799423
838	hsa-miR-452-5p	SCUBE2	-2.653116394
839	hsa-miR-452-5p	GSTM2	-2.652890793
840	hsa-miR-205-5p	RDH16	2.650719818
841	hsa-miR-31-5p	CXCL11	2.650715412
842	hsa-miR-452-5p	GABRA2	-2.649695108
843	hsa-miR-31-5p	TSPYL5	-2.648958991
844	hsa-miR-202-5p	CDC20B	-2.648084549
845	hsa-miR-224-5p	WDR65	2.647947867
846	hsa-miR-20b-5p	LDHC	2.646816499
847	hsa-miR-149-5p	PVALB	2.646652298
848	hsa-miR-31-5p	TFR2	2.64660889
849	hsa-miR-224-5p	LYPD6	2.646508202
850	hsa-miR-224-5p	KRTAP5-2	-2.64598485
851	hsa-miR-31-5p	VSIG2	-2.645771534
852	hsa-miR-20b-5p	C6	-2.644869182
853	hsa-miR-375	FOXI1	2.64478923
854	hsa-miR-31-5p	PCDHA11	-2.644414022
855	hsa-miR-224-5p	IL6ST	2.644316388
856	hsa-miR-31-5p	PTGER3	2.643481856
857	hsa-miR-224-5p	TCL6	-2.643324088
858	hsa-miR-301a-5p	C8orf4	-2.643058401
859	hsa-miR-205-5p	C2orf72	2.641392855
860	hsa-miR-149-5p	ACTL8	2.641085161
861	hsa-miR-452-5p	ROPN1	2.64084629
862	hsa-miR-210-5p	SPINK5	-2.640097218
863	hsa-miR-452-5p	NTNG1	-2.639861103
864	hsa-miR-452-5p	ATP1A4	-2.639198715
865	hsa-miR-31-5p	GPX2	-2.63836118
866	hsa-miR-20b-5p	CYP4F12	-2.636873622
867	hsa-miR-202-5p	KCNK2	-2.635738969
868	hsa-miR-202-5p	PTGER3	-2.635611394
869	hsa-miR-20b-5p	THPO	-2.635483325
870	hsa-miR-452-5p	DNAH2	-2.634838413
871	hsa-miR-301a-5p	MMP12	-2.634015722
872	hsa-miR-301a-5p	TRPV3	2.633340766
873	hsa-miR-202-5p	TSPAN8	2.63235128
874	hsa-miR-202-5p	CYP4Z1	-2.63168204
875	hsa-miR-202-5p	SLC15A2	2.631578988
876	hsa-miR-210-5p	THEG	-2.6309829
877	hsa-miR-452-5p	KISS1R	-2.630545767
878	hsa-miR-363-5p	FLT3	2.629000128
879	hsa-miR-202-5p	PTPRT	-2.628988025
880	hsa-miR-452-5p	DUOX1	-2.628161613
881	hsa-miR-452-5p	SRPK3	2.627990054
882	hsa-miR-31-5p	SIGLEC12	2.626472493
883	hsa-miR-149-5p	PGR	-2.626445074
884	hsa-miR-202-5p	MNX1	2.624685981
885	hsa-miR-202-5p	CD1A	-2.624092204
886	hsa-miR-31-5p	APOBEC3A	2.623482975
887	hsa-miR-202-5p	TENM2	-2.622882166
888	hsa-miR-224-5p	C2orf54	-2.622540142
889	hsa-miR-452-5p	PPP1R14C	2.622157612
890	hsa-miR-224-5p	RASSF6	-2.62185329
891	hsa-miR-202-5p	KCNG3	-2.620876515
892	hsa-miR-9-5p	FOXI1	-2.620678259
893	hsa-miR-20b-5p	HES2	2.620600152
894	hsa-miR-20b-5p	CLCA4	2.619874272
895	hsa-miR-224-5p	CACNA1D	2.618710766
896	hsa-miR-452-5p	KREMEN2	-2.617643299
897	hsa-miR-224-5p	ACMSD	2.617560447
898	hsa-miR-149-5p	GPT	-2.617322487
899	hsa-miR-224-5p	MGP	-2.617053872
900	hsa-miR-363-5p	TINCR	2.616712212
901	hsa-miR-224-5p	KRT83	-2.615718595
902	hsa-miR-452-5p	TBX1	2.615653323
903	hsa-miR-301a-5p	GPR26	-2.615514458
904	hsa-miR-452-5p	SLC7A2	-2.613470734
905	hsa-miR-202-5p	AOC1	-2.612917953
906	hsa-miR-31-5p	TRPA1	2.612652206
907	hsa-miR-452-5p	DOC2A	-2.611668929
908	hsa-miR-202-5p	CHRNA5	-2.610941385
909	hsa-miR-210-5p	PON3	-2.610567684
910	hsa-miR-301a-5p	KCNB1	2.609621355
911	hsa-miR-149-5p	C2orf72	2.606166325
912	hsa-miR-149-5p	FAM3D	2.604796181
913	hsa-miR-31-5p	KRT83	-2.604650785
914	hsa-miR-452-5p	AQP3	2.604528952
915	hsa-miR-452-5p	AGR3	-2.603628459
916	hsa-miR-210-5p	NBPF4	-2.602806725
917	hsa-miR-202-5p	PART1	2.602792968
918	hsa-miR-224-5p	TLX1	-2.602559156
919	hsa-miR-224-5p	ACTA1	2.601261789
920	hsa-miR-301a-5p	PCOLCE2	2.601015928
921	hsa-miR-452-5p	MX1	-2.600233898
922	hsa-miR-31-5p	NXPH1	-2.599629155
923	hsa-miR-31-5p	TCEAL2	2.599470704
924	hsa-miR-224-5p	CNTN3	2.597384384
925	hsa-miR-452-5p	AMBP	2.595616941
926	hsa-miR-210-5p	OTOR	2.595441581
927	hsa-miR-210-5p	EPHX4	-2.595212247
928	hsa-miR-31-5p	HSD17B2	-2.594846773
929	hsa-miR-205-5p	ADCY2	2.593593802
930	hsa-miR-224-5p	ADCY5	2.592713095
931	hsa-miR-224-5p	ROPN1B	-2.592292332
932	hsa-miR-31-5p	SLITRK5	2.591846155
933	hsa-miR-31-5p	ADAMDEC1	2.58844786
934	hsa-miR-452-5p	CLPSL1	2.585778718
935	hsa-miR-301a-5p	CCL17	-2.585422819
936	hsa-miR-190b	CXorf30	-2.584944082
937	hsa-miR-224-5p	GREB1L	2.584683997
938	hsa-miR-452-5p	RASD1	2.583489767
939	hsa-miR-202-5p	ASPHD1	-2.583320468
940	hsa-miR-210-5p	PART1	2.583022725
941	hsa-miR-301a-5p	DSG1	2.582493102
942	hsa-miR-301a-5p	SLC6A2	-2.582420039
943	hsa-miR-224-5p	DACT2	-2.581946532
944	hsa-miR-202-5p	SRPK3	2.581295493
945	hsa-miR-301a-5p	PLIN4	2.580521307
946	hsa-miR-31-5p	S100A9	2.579899516
947	hsa-miR-205-5p	CDSN	2.579345575
948	hsa-miR-363-5p	TSPYL5	-2.578974903
949	hsa-miR-20b-5p	BMP5	2.578971695
950	hsa-miR-301a-5p	RIMS2	-2.578383814
951	hsa-miR-202-5p	CXCL17	2.578117828
952	hsa-miR-301a-5p	CCDC74A	2.577954277
953	hsa-miR-224-5p	DUSP9	2.576497443
954	hsa-miR-202-5p	OTOR	2.576240066
955	hsa-miR-301a-5p	GAD1	2.575725025
956	hsa-miR-301a-5p	CIDEC	2.574574817
957	hsa-miR-205-5p	MAP7D2	2.573715587
958	hsa-miR-20b-5p	DUOX1	-2.572475776
959	hsa-miR-375	CYP4Z1	2.57169045
960	hsa-miR-190b	C2orf72	2.571091718
961	hsa-miR-31-5p	CLCA4	-2.570779199
962	hsa-miR-452-5p	TM4SF19	-2.569817421
963	hsa-miR-301a-5p	ADH1B	2.569397934
964	hsa-miR-224-5p	NBPF4	2.568799207
965	hsa-miR-149-5p	ARX	2.567920526
966	hsa-miR-452-5p	PLIN4	-2.566792306
967	hsa-miR-301a-5p	MAP7D2	-2.566615108
968	hsa-miR-33b-5p	LDHC	2.565162436
969	hsa-miR-363-5p	CNTD2	-2.563765702
970	hsa-miR-31-5p	ETV4	-2.563061131
971	hsa-miR-452-5p	HRASLS5	-2.561865159
972	hsa-miR-452-5p	A2ML1	2.561546342
973	hsa-miR-301a-5p	PLEKHS1	-2.560758066
974	hsa-miR-202-5p	LINC00461	2.560690114
975	hsa-miR-210-5p	MAPK10	2.559653009
976	hsa-miR-452-5p	NEFM	-2.558510244
977	hsa-miR-210-5p	NDP	-2.558401582
978	hsa-miR-149-5p	CDIPT-AS1	-2.557350058
979	hsa-miR-31-5p	TNN	2.556637788
980	hsa-miR-224-5p	PADI2	-2.55607535
981	hsa-miR-301a-5p	MYBPC1	2.555636455
982	hsa-miR-452-5p	GPR158	-2.555354665
983	hsa-miR-301a-5p	TNMD	2.555331664
984	hsa-miR-452-5p	SLC15A1	2.554844935
985	hsa-miR-452-5p	ADCY2	-2.554413361
986	hsa-miR-301a-5p	PCK1	2.553601602
987	hsa-miR-301a-5p	NELL2	2.553500464
988	hsa-miR-31-5p	PCDH20	2.553073431
989	hsa-miR-301a-5p	ADCYAP1	-2.551436979
990	hsa-miR-301a-5p	UGT3A2	-2.550932237
991	hsa-miR-363-5p	CALML5	-2.548781287
992	hsa-miR-452-5p	STK32B	-2.548740138
993	hsa-miR-205-5p	FAM135B	-2.547300199
994	hsa-miR-149-5p	DOK7	-2.547176405
995	hsa-miR-452-5p	FGF5	-2.547131911
996	hsa-miR-205-5p	HGD	2.545907772
997	hsa-miR-202-5p	NELL2	-2.545620245
998	hsa-miR-363-5p	ORM2	2.544218476
999	hsa-miR-210-5p	CENPV	-2.541672058
1000	hsa-miR-363-5p	FAM3D	-2.541175979
1001	hsa-miR-31-5p	CXCL14	2.539359107
1002	hsa-miR-210-5p	HRASLS	2.539041724
1003	hsa-miR-202-5p	RAET1L	2.538939924
1004	hsa-miR-224-5p	UMODL1	-2.538523485
1005	hsa-miR-452-5p	MZB1	2.538329946
1006	hsa-miR-149-5p	CALB2	2.536314436
1007	hsa-miR-210-5p	ABCA4	-2.535052811
1008	hsa-miR-452-5p	CCNO	-2.533998987
1009	hsa-miR-149-5p	BNC1	-2.533075885
1010	hsa-miR-31-5p	SLC35D3	2.531679856
1011	hsa-miR-5683	GNG4	2.531025347
1012	hsa-miR-202-5p	TRGC1	2.530551263
1013	hsa-miR-20b-5p	CHRDL2	-2.529735833
1014	hsa-miR-31-5p	SLC15A2	-2.529573038
1015	hsa-miR-31-5p	CNR1	2.529429223
1016	hsa-miR-149-5p	GLYATL1	2.527506679
1017	hsa-miR-20b-5p	ARHGDIG	-2.527237238
1018	hsa-miR-20b-5p	MX1	-2.527094729
1019	hsa-miR-20b-5p	RASD1	2.526161383
1020	hsa-miR-301a-5p	DNAH11	-2.526118363
1021	hsa-miR-452-5p	FOXA3	-2.525542352
1022	hsa-miR-31-5p	LHFPL5	2.525532059
1023	hsa-miR-20b-5p	THEG	-2.525465921
1024	hsa-miR-452-5p	SHC4	2.522808891
1025	hsa-miR-20b-5p	PTPN20A	2.522023928
1026	hsa-miR-20b-5p	PTPN20B	2.522023928
1027	hsa-miR-210-5p	ZNF676	-2.521821511
1028	hsa-miR-224-5p	MUM1L1	2.519931979
1029	hsa-miR-363-5p	MZB1	2.519648854
1030	hsa-miR-452-5p	IYD	2.518709366
1031	hsa-miR-452-5p	LINC00461	2.518098384
1032	hsa-miR-202-5p	TSPYL5	2.518023596
1033	hsa-miR-224-5p	DCDC1	2.516632898
1034	hsa-miR-202-5p	HPSE2	2.516449965
1035	hsa-miR-31-5p	KLK5	-2.514806497
1036	hsa-miR-452-5p	TFF1	-2.51343895
1037	hsa-miR-452-5p	EYA1	2.512260858
1038	hsa-miR-301a-5p	L1TD1	-2.511729388
1039	hsa-miR-31-5p	CCL7	2.511715715
1040	hsa-miR-149-5p	TIMP4	-2.510912608
1041	hsa-miR-31-5p	LRRIQ1	2.510891823
1042	hsa-miR-210-5p	PPP1R36	2.510496237
1043	hsa-miR-224-5p	KCNC2	2.510251718
1044	hsa-miR-452-5p	SP5	-2.510248738
1045	hsa-miR-149-5p	RASSF6	2.50923622
1046	hsa-miR-363-5p	TIMP4	2.509114826
1047	hsa-miR-202-5p	FAM135B	2.508340646
1048	hsa-miR-363-5p	KRT6A	2.507302606
1049	hsa-miR-452-5p	ABAT	-2.50603313
1050	hsa-miR-210-5p	EGR3	-2.505777817
1051	hsa-miR-20b-5p	CXCL11	-2.50529126
1052	hsa-miR-301a-5p	GPT	2.505193813
1053	hsa-miR-224-5p	FGF10	2.504597687
1054	hsa-miR-452-5p	CLEC4E	-2.502537572
1055	hsa-miR-31-5p	LINC00461	-2.502172936
1056	hsa-miR-452-5p	TMEM40	2.501735642
1057	hsa-miR-363-5p	IGFL1	2.501621314
1058	hsa-miR-31-5p	XCL2	2.499588273
1059	hsa-miR-452-5p	CYP2B7P	-2.499488788
1060	hsa-miR-20b-5p	SULT1C2	-2.499206392
1061	hsa-miR-202-5p	CCDC68	-2.498884288
1062	hsa-miR-20b-5p	APOBEC3A	-2.495510575
1063	hsa-miR-149-5p	GATA2	2.494932934
1064	hsa-miR-301a-5p	ADIPOQ	2.494128831
1065	hsa-miR-224-5p	ORM1	2.493607153
1066	hsa-miR-20b-5p	GCM1	-2.493018004
1067	hsa-miR-20b-5p	MCOLN3	-2.492717412
1068	hsa-miR-20b-5p	NDP	2.492712868
1069	hsa-miR-210-5p	CDIPT-AS1	-2.492447302
1070	hsa-miR-31-5p	AC079776.2	2.49190289
1071	hsa-miR-452-5p	IGFL2	-2.490734705
1072	hsa-miR-20b-5p	S100A7	-2.490245874
1073	hsa-miR-224-5p	SPP1	2.490114519
1074	hsa-miR-202-5p	ETV4	2.489212846
1075	hsa-miR-31-5p	TIFAB	2.488434535
1076	hsa-miR-301a-5p	LINC00284	-2.488245816
1077	hsa-miR-20b-5p	UBD	-2.488127305
1078	hsa-miR-452-5p	PRND	2.487681254
1079	hsa-miR-31-5p	KCNH8	2.487118146
1080	hsa-miR-301a-5p	UCA1	-2.48615523
1081	hsa-miR-20b-5p	RANBP3L	-2.485745569
1082	hsa-miR-363-5p	SYCE1L	-2.484647192
1083	hsa-miR-301a-5p	PADI2	-2.483920402
1084	hsa-miR-31-5p	ISG15	2.48332288
1085	hsa-miR-31-5p	LHX2	2.481191387
1086	hsa-miR-301a-5p	C4BPB	-2.48087763
1087	hsa-miR-31-5p	BMPR1B	2.479908094
1088	hsa-miR-149-5p	WDR72	-2.47862021
1089	hsa-miR-31-5p	OGDHL	2.477234895
1090	hsa-miR-452-5p	KIF1A	2.477165273
1091	hsa-miR-363-5p	PDE8B	2.476719026
1092	hsa-miR-452-5p	PNCK	-2.476177453
1093	hsa-miR-202-5p	CITED1	-2.475749791
1094	hsa-miR-31-5p	SNTG2	2.475729977
1095	hsa-miR-20b-5p	EGOT	-2.474855464
1096	hsa-miR-224-5p	CITED1	2.474798306
1097	hsa-miR-20b-5p	KRT75	-2.47467658
1098	hsa-miR-363-5p	RAI2	2.474593941
1099	hsa-miR-149-5p	CDSN	-2.474377346
1100	hsa-miR-452-5p	NAP1L2	-2.473889058
1101	hsa-miR-224-5p	SLC27A2	2.473114183
1102	hsa-miR-363-5p	SLC38A4	2.473035825
1103	hsa-miR-210-5p	LGR5	-2.472218165
1104	hsa-miR-452-5p	ROBO2	-2.472213447
1105	hsa-miR-363-5p	BMS1P20	2.471972483
1106	hsa-miR-224-5p	HRCT1	-2.471185926
1107	hsa-miR-452-5p	KCNQ5	-2.470965036
1108	hsa-miR-301a-5p	PPM1E	-2.470637214
1109	hsa-miR-202-5p	GFAP	2.470450477
1110	hsa-miR-149-5p	SOX2	2.469477327
1111	hsa-miR-224-5p	PCDP1	2.46936167
1112	hsa-miR-452-5p	CYP39A1	2.469122293
1113	hsa-miR-31-5p	BCAN	-2.468104872
1114	hsa-miR-31-5p	ATP13A5	-2.467738077
1115	hsa-miR-452-5p	RAMP2-AS1	-2.467695123
1116	hsa-miR-224-5p	ZNF676	2.466095822
1117	hsa-miR-210-5p	DOK7	-2.463825892
1118	hsa-miR-452-5p	PNMT	2.461222636
1119	hsa-miR-363-5p	BMP7	2.459882561
1120	hsa-miR-205-5p	IGFL3	2.459541269
1121	hsa-miR-31-5p	VWDE	2.45925925
1122	hsa-miR-20b-5p	TSPYL5	2.458235624
1123	hsa-miR-31-5p	PTPN20A	-2.458025584
1124	hsa-miR-31-5p	PTPN20B	-2.458025584
1125	hsa-miR-149-5p	EMX1	-2.45766711
1126	hsa-miR-363-5p	PIP5K1B	2.456617001
1127	hsa-miR-452-5p	C6	-2.456231024
1128	hsa-miR-452-5p	DOC2B	-2.454537511
1129	hsa-miR-452-5p	CELF5	2.454448328
1130	hsa-miR-363-5p	SULT1C2	2.454395604
1131	hsa-miR-149-5p	SLC15A2	2.454330179
1132	hsa-miR-224-5p	TSPYL5	-2.454055756
1133	hsa-miR-149-5p	TFR2	-2.454014758
1134	hsa-miR-31-5p	SLC16A11	-2.453527955
1135	hsa-miR-224-5p	TBX1	-2.452592291
1136	hsa-miR-452-5p	SEMA3B	-2.452266087
1137	hsa-miR-210-5p	A2ML1	2.451954059
1138	hsa-miR-363-5p	KCNG3	2.450399341
1139	hsa-miR-301a-5p	RIPPLY3	-2.449430998
1140	hsa-miR-9-5p	C2orf72	2.448112908
1141	hsa-miR-31-5p	LINC00472	-2.448106332
1142	hsa-miR-202-5p	FAM83A	-2.444367846
1143	hsa-miR-20b-5p	KLK7	2.44251022
1144	hsa-miR-202-5p	COL6A5	-2.44189156
1145	hsa-miR-31-5p	ABCC6P1	2.441043726
1146	hsa-miR-224-5p	PART1	-2.439601007
1147	hsa-miR-224-5p	PARD6B	2.438241244
1148	hsa-miR-202-5p	CENPV	-2.437930007
1149	hsa-miR-149-5p	CXorf30	-2.437617792
1150	hsa-miR-149-5p	SLC25A48	-2.437056521
1151	hsa-miR-363-5p	DAPL1	2.436971273
1152	hsa-miR-33b-5p	CYP2C8	-2.436660956
1153	hsa-miR-202-5p	TNN	-2.436228748
1154	hsa-miR-452-5p	GNG4	2.436160471
1155	hsa-miR-452-5p	MFSD6L	-2.435639593
1156	hsa-miR-31-5p	SLC38A4	2.435576838
1157	hsa-miR-452-5p	B3GNT3	2.434609641
1158	hsa-miR-20b-5p	SCGB2A2	-2.434514496
1159	hsa-miR-31-5p	GPR98	-2.433299809
1160	hsa-miR-20b-5p	L1CAM	-2.433243802
1161	hsa-miR-452-5p	TRIM58	-2.432623445
1162	hsa-miR-452-5p	IL12RB2	2.432272823
1163	hsa-miR-452-5p	CNTFR	2.432217822
1164	hsa-miR-149-5p	PCDHA13	2.432025954
1165	hsa-miR-363-5p	DDX11L2	-2.430301575
1166	hsa-miR-224-5p	SFTPA2	-2.430205817
1167	hsa-miR-224-5p	SFTPA1	-2.430205817
1168	hsa-miR-301a-5p	PADI3	-2.429663874
1169	hsa-miR-202-5p	MT1H	-2.429376279
1170	hsa-miR-363-5p	AMH	2.429221347
1171	hsa-miR-210-5p	ARX	2.428537629
1172	hsa-miR-202-5p	TIFAB	-2.428234327
1173	hsa-miR-452-5p	ST8SIA6	-2.427813569
1174	hsa-miR-224-5p	PLEKHD1	2.427768078
1175	hsa-miR-31-5p	CYP4Z1	2.427638959
1176	hsa-miR-31-5p	ANGPTL7	-2.425478544
1177	hsa-miR-202-5p	ABCA4	-2.424870503
1178	hsa-miR-190b	CNGA1	2.424492335
1179	hsa-miR-31-5p	CYP4B1	2.424191722
1180	hsa-miR-452-5p	SLC16A6	-2.423573728
1181	hsa-miR-20b-5p	XCL2	-2.423498691
1182	hsa-miR-20b-5p	BMP4	-2.423306864
1183	hsa-miR-149-5p	PLIN5	-2.422825678
1184	hsa-miR-210-5p	PGLYRP2	-2.422764998
1185	hsa-miR-20b-5p	GAD1	-2.421816445
1186	hsa-miR-301a-5p	SLC19A3	2.419569318
1187	hsa-miR-301a-5p	PSCA	-2.419545326
1188	hsa-miR-452-5p	ZNF648	-2.419125719
1189	hsa-miR-190b	HRASLS	2.418965429
1190	hsa-miR-452-5p	SPEF1	-2.418808944
1191	hsa-miR-301a-5p	MUC15	-2.417937729
1192	hsa-miR-301a-5p	FCGBP	-2.417763659
1193	hsa-miR-187-5p	CSAG1	-2.416968273
1194	hsa-miR-452-5p	CACNA1F	-2.41680336
1195	hsa-miR-210-5p	VWDE	-2.416487294
1196	hsa-miR-452-5p	SLC24A2	-2.415335568
1197	hsa-miR-210-5p	PVALB	2.414764669
1198	hsa-miR-31-5p	CHRDL2	2.414503947
1199	hsa-miR-210-5p	NRG1	-2.41413767
1200	hsa-miR-3200-5p	SMC1B	2.413441955
1201	hsa-miR-205-5p	EPHX4	2.413113151
1202	hsa-miR-3200-5p	SCNN1B	2.412954297
1203	hsa-miR-20b-5p	ORM1	-2.41209248
1204	hsa-miR-31-5p	ROPN1	-2.411737426
1205	hsa-miR-31-5p	AP3B2	2.41166437
1206	hsa-miR-301a-5p	RASD1	-2.410977606
1207	hsa-miR-149-5p	SLC12A1	2.410487592
1208	hsa-miR-452-5p	GABRP	2.408247185
1209	hsa-miR-301a-5p	CACNG4	-2.408114729
1210	hsa-miR-31-5p	GSTA1	-2.407998884
1211	hsa-miR-31-5p	KLHDC7A	-2.407382134
1212	hsa-miR-202-5p	PCSK9	-2.406895797
1213	hsa-miR-452-5p	LRRN1	-2.406469446
1214	hsa-miR-31-5p	DCAF12L2	2.405780504
1215	hsa-miR-452-5p	MT1H	-2.405408437
1216	hsa-miR-202-5p	SLC44A5	-2.405020359
1217	hsa-miR-224-5p	CENPV	2.404876144
1218	hsa-miR-184	CNTD2	2.404744026
1219	hsa-miR-452-5p	CP	-2.404532106
1220	hsa-miR-20b-5p	TRPV3	-2.40448471
1221	hsa-miR-149-5p	BMPR1B	-2.404117209
1222	hsa-miR-149-5p	TSPYL5	2.403989322
1223	hsa-miR-363-5p	TMEM150C	-2.403600059
1224	hsa-miR-224-5p	TNN	2.403577637
1225	hsa-miR-452-5p	KCND3	-2.402980315
1226	hsa-miR-224-5p	LY6G6C	2.402714073
1227	hsa-miR-301a-5p	GPM6A	2.401821753
1228	hsa-miR-363-5p	CAMP	2.401596143
1229	hsa-miR-210-5p	FUT3	2.401564694
1230	hsa-miR-210-5p	SLC15A1	2.400318033
1231	hsa-miR-363-5p	CXCL11	2.39948354
1232	hsa-miR-301a-5p	ADAM6	-2.399071567
1233	hsa-miR-20b-5p	ASCL1	2.39881972
1234	hsa-miR-202-5p	KERA	-2.398068287
1235	hsa-miR-224-5p	OXGR1	-2.397126396
1236	hsa-miR-363-5p	CNR1	2.395921386
1237	hsa-miR-224-5p	RNF183	2.395782907
1238	hsa-miR-210-5p	MYH11	2.395110851
1239	hsa-miR-210-5p	MS4A8	2.395108882
1240	hsa-miR-363-5p	IGFL3	2.394673993
1241	hsa-miR-452-5p	MYRIP	-2.394581561
1242	hsa-miR-210-5p	GRPR	-2.392746777
1243	hsa-miR-452-5p	CECR2	2.392090929
1244	hsa-miR-202-5p	SLC1A2	-2.391985895
1245	hsa-miR-224-5p	NCAM2	2.391689599
1246	hsa-miR-202-5p	CNTD2	2.391499306
1247	hsa-miR-452-5p	KCNE4	-2.391203299
1248	hsa-miR-202-5p	AQP7	2.390893153
1249	hsa-miR-202-5p	HBA2	2.390212384
1250	hsa-miR-202-5p	HBA1	2.390212384
1251	hsa-miR-452-5p	CASQ1	-2.390087194
1252	hsa-miR-301a-5p	CHIT1	-2.389241452
1253	hsa-miR-31-5p	SLC6A11	-2.389090697
1254	hsa-miR-202-5p	CXCL14	-2.388733732
1255	hsa-miR-363-5p	PCDH20	2.387861845
1256	hsa-miR-301a-5p	ALOX15	-2.387400717
1257	hsa-miR-31-5p	CADM2	-2.38738669
1258	hsa-miR-149-5p	CCDC68	-2.3873125
1259	hsa-miR-20b-5p	ST6GALNAC1	2.385912269
1260	hsa-miR-20b-5p	NELL2	-2.385254824
1261	hsa-miR-224-5p	TEX14	2.384681212
1262	hsa-miR-224-5p	GAD1	2.384179817
1263	hsa-miR-363-5p	MCOLN3	2.384124743
1264	hsa-miR-31-5p	PCSK9	2.383655362
1265	hsa-miR-190b	TEKT2	-2.382596473
1266	hsa-miR-205-5p	TRPA1	2.382019513
1267	hsa-miR-202-5p	GSTM2	-2.381877682
1268	hsa-miR-301a-5p	WDR72	2.38186122
1269	hsa-miR-224-5p	SLC7A4	2.38186037
1270	hsa-miR-210-5p	SDK2	2.381656094
1271	hsa-miR-20b-5p	SLC38A4	-2.381513061
1272	hsa-miR-375	CXorf30	2.381038725
1273	hsa-miR-202-5p	NXPH1	2.380668471
1274	hsa-miR-301a-5p	APOD	-2.380047481
1275	hsa-miR-202-5p	MCOLN3	-2.379245277
1276	hsa-miR-301a-5p	C14orf180	2.379168595
1277	hsa-miR-452-5p	EFHC2	-2.37855376
1278	hsa-miR-149-5p	PCDHA11	2.378028669
1279	hsa-miR-31-5p	SLC44A5	2.377056253
1280	hsa-miR-31-5p	LRRC26	-2.375518374
1281	hsa-miR-202-5p	LAMP3	-2.374051305
1282	hsa-miR-31-5p	ACTA1	2.373293925
1283	hsa-miR-363-5p	DUSP15	2.373063443
1284	hsa-miR-31-5p	HNF4G	2.372667804
1285	hsa-miR-224-5p	SCUBE2	2.372388633
1286	hsa-miR-205-5p	SPTSSB	2.372012514
1287	hsa-miR-375	SPAG6	2.370356326
1288	hsa-miR-224-5p	KIF1A	-2.37022858
1289	hsa-miR-190b	ACTA1	-2.369848316
1290	hsa-miR-202-5p	CCL7	-2.369123462
1291	hsa-miR-452-5p	LRRC48	-2.367582507
1292	hsa-miR-301a-5p	SMC1B	-2.366699741
1293	hsa-miR-210-5p	KCNK3	2.365951189
1294	hsa-miR-375	CNTFR	-2.365531102
1295	hsa-miR-33b-5p	PLAC1	-2.365341712
1296	hsa-miR-202-5p	CYP4F22	-2.364633151
1297	hsa-miR-301a-5p	B4GALNT2	-2.364547441
1298	hsa-miR-20b-5p	FAM135B	2.364106072
1299	hsa-miR-301a-5p	SLC9A2	-2.362959101
1300	hsa-miR-202-5p	PNPLA3	-2.361809618
1301	hsa-miR-363-5p	CHAD	-2.361561871
1302	hsa-miR-190b	WDR72	-2.361137563
1303	hsa-miR-202-5p	KRT75	-2.359261388
1304	hsa-miR-202-5p	SOWAHA	-2.358001106
1305	hsa-miR-224-5p	SNCG	2.357659857
1306	hsa-miR-224-5p	SOX10	-2.357471323
1307	hsa-miR-224-5p	JAKMIP1	-2.357272182
1308	hsa-miR-20b-5p	LRRC26	2.357077146
1309	hsa-miR-452-5p	TGFBR3	-2.35651253
1310	hsa-miR-202-5p	FRMPD1	2.356337268
1311	hsa-miR-301a-5p	S100A9	-2.356254234
1312	hsa-miR-20b-5p	CCL28	2.355875213
1313	hsa-miR-210-5p	CHRNA5	-2.355382603
1314	hsa-miR-202-5p	GREB1L	-2.354949298
1315	hsa-miR-210-5p	NEURL1	-2.35478434
1316	hsa-miR-452-5p	FXYD1	2.354589054
1317	hsa-miR-210-5p	CSAG1	-2.353932378
1318	hsa-miR-202-5p	CNGA1	2.353674262
1319	hsa-miR-1269a	BMP5	-2.353659782
1320	hsa-miR-210-5p	BMPR1B	-2.353390658
1321	hsa-miR-20b-5p	NWD1	-2.352167603
1322	hsa-miR-301a-5p	CIDEA	2.349932644
1323	hsa-miR-452-5p	BMS1P20	2.349625107
1324	hsa-miR-202-5p	AREGB	2.349396767
1325	hsa-miR-202-5p	AREG	2.349396767
1326	hsa-miR-210-5p	ABCC13	-2.349341679
1327	hsa-miR-452-5p	ABCA10	2.349129321
1328	hsa-miR-190b	EFCC1	2.348768638
1329	hsa-miR-301a-5p	FABP4	2.348487588
1330	hsa-miR-224-5p	ST8SIA6	2.348165847
1331	hsa-miR-301a-5p	SEC14L2	2.346711038
1332	hsa-miR-363-5p	ATP1A3	2.346183363
1333	hsa-miR-210-5p	SLC44A5	-2.345426996
1334	hsa-miR-205-5p	SLC9A2	2.345230945
1335	hsa-miR-452-5p	IGJ	2.34522823
1336	hsa-miR-452-5p	GJB5	2.345145839
1337	hsa-miR-205-5p	GSTM1	2.344510561
1338	hsa-miR-301a-5p	CYP4B1	-2.343804139
1339	hsa-miR-363-5p	EGOT	2.343028212
1340	hsa-miR-363-5p	NTRK3	-2.342087502
1341	hsa-miR-210-5p	ORM1	-2.342021919
1342	hsa-miR-20b-5p	SERPINA11	2.34181284
1343	hsa-miR-301a-5p	C2orf82	2.341377569
1344	hsa-miR-224-5p	PRODH	-2.341143868
1345	hsa-miR-363-5p	DUSP4	-2.340876332
1346	hsa-miR-452-5p	PENK	-2.340799199
1347	hsa-miR-149-5p	C1orf65	-2.340187103
1348	hsa-miR-452-5p	KIF5C	-2.339138251
1349	hsa-miR-452-5p	LRRC26	2.339085722
1350	hsa-miR-452-5p	ABHD12B	-2.337932989
1351	hsa-miR-205-5p	BRINP2	-2.33641371
1352	hsa-miR-202-5p	TFR2	-2.336228912
1353	hsa-miR-363-5p	CACNG1	2.335547713
1354	hsa-miR-31-5p	C5orf20	2.335451711
1355	hsa-miR-363-5p	PCSK9	2.334890786
1356	hsa-miR-20b-5p	SCNN1G	2.33423637
1357	hsa-miR-202-5p	THBS4	2.331583436
1358	hsa-miR-301a-5p	LHX2	2.331422085
1359	hsa-miR-20b-5p	LRRC31	-2.331342683
1360	hsa-miR-452-5p	CNNM1	2.331014804
1361	hsa-miR-224-5p	ROPN1L	2.330388476
1362	hsa-miR-301a-5p	TMC5	-2.330332676
1363	hsa-miR-202-5p	CEACAM7	2.329843885
1364	hsa-miR-301a-5p	KIAA0319	2.329790795
1365	hsa-miR-202-5p	COL2A1	2.32940407
1366	hsa-miR-210-5p	HPGD	-2.329381083
1367	hsa-miR-452-5p	MMP12	-2.328737077
1368	hsa-miR-224-5p	SLC15A1	-2.328637512
1369	hsa-miR-224-5p	CTNND2	-2.328438991
1370	hsa-miR-31-5p	DLX1	-2.327665158
1371	hsa-miR-1269a	TNS4	-2.327107709
1372	hsa-miR-301a-5p	GATA2	-2.326197261
1373	hsa-miR-202-5p	TMPRSS4	-2.326080104
1374	hsa-miR-224-5p	NRIP3	2.325264243
1375	hsa-miR-31-5p	DUSP15	2.324195763
1376	hsa-miR-205-5p	MMP3	2.323510818
1377	hsa-miR-210-5p	SLC6A11	2.323431234
1378	hsa-miR-224-5p	MLXIPL	2.322680251
1379	hsa-miR-210-5p	M1AP	-2.321322776
1380	hsa-miR-31-5p	GRIA1	2.320613749
1381	hsa-miR-1269a	C2orf72	2.320505903
1382	hsa-miR-363-5p	FCRL2	2.320387001
1383	hsa-miR-205-5p	AQP3	-2.320359019
1384	hsa-miR-363-5p	NHLRC4	-2.320074539
1385	hsa-miR-224-5p	PPP1R36	-2.318510545
1386	hsa-miR-205-5p	COCH	2.316783676
1387	hsa-miR-31-5p	DQX1	2.316443114
1388	hsa-miR-1269a	TFPI2	-2.316128014
1389	hsa-miR-31-5p	EGF	2.315012668
1390	hsa-miR-20b-5p	PCDHA13	2.314481964
1391	hsa-miR-224-5p	TUBA3C	2.310354624
1392	hsa-miR-224-5p	TUBA3D	2.310354624
1393	hsa-miR-224-5p	GNG4	-2.309999599
1394	hsa-miR-224-5p	KERA	2.309390959
1395	hsa-miR-31-5p	KREMEN2	2.309173003
1396	hsa-miR-452-5p	VWDE	-2.307574514
1397	hsa-miR-224-5p	CST1	-2.3074257
1398	hsa-miR-301a-5p	DQX1	2.3065416
1399	hsa-miR-224-5p	NXPH1	-2.305384787
1400	hsa-miR-224-5p	IGFL3	2.305200541
1401	hsa-miR-452-5p	CPA3	-2.304886577
1402	hsa-miR-363-5p	MAOB	-2.303607532
1403	hsa-miR-149-5p	FIBCD1	2.303084483
1404	hsa-miR-3200-5p	TMPRSS4	2.302807343
1405	hsa-miR-202-5p	PTPRN	-2.302322293
1406	hsa-miR-202-5p	CADM2	2.302146917
1407	hsa-miR-301a-5p	SERHL2	-2.301531864
1408	hsa-miR-190b	DNAH2	-2.301152284
1409	hsa-miR-31-5p	SCUBE3	2.300751722
1410	hsa-miR-301a-5p	GCSAML	-2.29972502
1411	hsa-miR-202-5p	KCNK3	2.299505611
1412	hsa-miR-224-5p	CDHR1	-2.298903545
1413	hsa-miR-190b	EGOT	-2.297922974
1414	hsa-miR-301a-5p	DKK1	-2.297853527
1415	hsa-miR-1269a	AOC1	2.297704615
1416	hsa-miR-210-5p	IGFL2	-2.297623045
1417	hsa-miR-301a-5p	PLEKHD1	-2.297469344
1418	hsa-miR-301a-5p	CNR1	-2.297406913
1419	hsa-miR-149-5p	PNPLA3	-2.297266043
1420	hsa-miR-363-5p	NUGGC	2.296442757
1421	hsa-miR-452-5p	KCNH8	-2.296427604
1422	hsa-miR-224-5p	PAX2	-2.29493602
1423	hsa-miR-33b-5p	LCN10	-2.294739412
1424	hsa-miR-301a-5p	C2CD4A	-2.294706254
1425	hsa-miR-202-5p	PIGR	-2.293435618
1426	hsa-miR-301a-5p	PNMA3	2.292794938
1427	hsa-miR-202-5p	SLC5A8	-2.292186387
1428	hsa-miR-301a-5p	PCDHA12	-2.292038703
1429	hsa-miR-20b-5p	NKAIN1	2.291907282
1430	hsa-miR-210-5p	VSTM2L	2.291547621
1431	hsa-miR-301a-5p	LRAT	2.291146175
1432	hsa-miR-3200-5p	GNG4	2.291035852
1433	hsa-miR-149-5p	PPP1R36	2.29063594
1434	hsa-miR-210-5p	GJB5	2.290022706
1435	hsa-miR-452-5p	RAI2	-2.289724887
1436	hsa-miR-452-5p	SLC6A11	2.288779036
1437	hsa-miR-149-5p	RASD1	2.288652833
1438	hsa-miR-202-5p	AP3B2	-2.287901222
1439	hsa-miR-452-5p	TAC1	-2.287117773
1440	hsa-miR-224-5p	NEURL1	2.286810954
1441	hsa-miR-452-5p	HRCT1	2.286735119
1442	hsa-miR-31-5p	KCNK3	-2.286490108
1443	hsa-miR-31-5p	ROPN1B	-2.286258004
1444	hsa-miR-31-5p	CYP4F12	2.285848308
1445	hsa-miR-205-5p	PPP1R36	-2.285797994
1446	hsa-miR-363-5p	CBS	2.285505759
1447	hsa-miR-301a-5p	CHRDL1	2.285282632
1448	hsa-miR-31-5p	ABO	-2.285217662
1449	hsa-miR-210-5p	GATA2	2.284493841
1450	hsa-miR-210-5p	LRRIQ1	-2.284383978
1451	hsa-miR-196a-5p	C2orf72	-2.283616832
1452	hsa-miR-452-5p	PLEKHS1	2.283197703
1453	hsa-miR-224-5p	GSTM2	2.28294834
1454	hsa-miR-224-5p	MYCBPAP	2.28256659
1455	hsa-miR-190b	CYP4X1	-2.282186184
1456	hsa-miR-210-5p	ANO5	-2.281487027
1457	hsa-miR-31-5p	CNGA1	-2.281385833
1458	hsa-miR-301a-5p	NRIP3	-2.281098919
1459	hsa-miR-210-5p	LY6G6C	-2.280399925
1460	hsa-miR-452-5p	CACNA1B	-2.280265789
1461	hsa-miR-224-5p	TIMD4	2.279785357
1462	hsa-miR-363-5p	XCL2	2.278893373
1463	hsa-miR-20b-5p	CNTN3	-2.277732347
1464	hsa-miR-31-5p	ACTL8	-2.277247244
1465	hsa-miR-149-5p	GREB1L	-2.275688328
1466	hsa-miR-202-5p	PTCHD1	2.275220082
1467	hsa-miR-375	CALB2	-2.274708226
1468	hsa-miR-205-5p	LRRN1	2.274476149
1469	hsa-miR-202-5p	IGFBPL1	-2.274207082
1470	hsa-miR-205-5p	ETV4	-2.273883786
1471	hsa-miR-20b-5p	SLAIN1	-2.273512827
1472	hsa-miR-187-5p	BMP7	-2.273473168
1473	hsa-miR-20b-5p	FCER2	-2.273425655
1474	hsa-miR-202-5p	DUSP15	-2.273052184
1475	hsa-miR-452-5p	TMPRSS6	-2.27210912
1476	hsa-miR-363-5p	MYT1	-2.271610859
1477	hsa-miR-190b	SLC25A48	-2.270401837
1478	hsa-miR-202-5p	SPTSSB	-2.270244288
1479	hsa-miR-363-5p	LHFPL5	2.269901241
1480	hsa-miR-452-5p	ALDH1L1	2.269747655
1481	hsa-miR-452-5p	GSTM1	-2.269689321
1482	hsa-miR-224-5p	ABAT	2.269060079
1483	hsa-miR-31-5p	CD1A	2.267462796
1484	hsa-miR-452-5p	DLX1	2.267091729
1485	hsa-miR-149-5p	ATP13A5	2.265895216
1486	hsa-miR-224-5p	PNCK	2.265191371
1487	hsa-miR-33b-5p	KCNK2	2.264770243
1488	hsa-miR-301a-5p	LGR5	2.264758918
1489	hsa-miR-363-5p	JSRP1	2.264709456
1490	hsa-miR-190b	FAR2P1	-2.264559629
1491	hsa-miR-31-5p	PLAC1	2.264138773
1492	hsa-miR-301a-5p	LINGO3	-2.263640638
1493	hsa-miR-31-5p	HES2	-2.263539499
1494	hsa-miR-210-5p	AP3B2	-2.263217805
1495	hsa-miR-190b	CDSN	-2.262406539
1496	hsa-miR-452-5p	CYP4B1	-2.261758409
1497	hsa-miR-31-5p	TCL6	-2.261659982
1498	hsa-miR-224-5p	SOSTDC1	-2.26107215
1499	hsa-miR-20b-5p	MMP1	-2.260347451
1500	hsa-miR-149-5p	PCSK1N	2.260013668
1501	hsa-miR-149-5p	GFRA1	-2.259821236
1502	hsa-miR-190b	CENPV	-2.259711775
1503	hsa-miR-363-5p	CYP4F12	2.259429316
1504	hsa-miR-20b-5p	FLT3	-2.257698923
1505	hsa-miR-202-5p	TIMD4	-2.257613424
1506	hsa-miR-210-5p	KIF1A	2.257266136
1507	hsa-miR-210-5p	SPTBN4	-2.256810505
1508	hsa-miR-301a-5p	NTN4	-2.256773259
1509	hsa-miR-33b-5p	HES2	2.256475515
1510	hsa-miR-205-5p	AKR1B15	2.256227368
1511	hsa-miR-363-5p	L1CAM	2.255271054
1512	hsa-miR-33b-5p	CENPV	2.255146722
1513	hsa-miR-301a-5p	ECEL1	2.25496206
1514	hsa-miR-190b	SLC12A1	2.254912232
1515	hsa-miR-31-5p	MAPK10	-2.254436035
1516	hsa-miR-452-5p	CYP21A2	-2.253900603
1517	hsa-miR-202-5p	IFIT1	-2.253834883
1518	hsa-miR-202-5p	PGR	-2.25350916
1519	hsa-miR-210-5p	S100A7	-2.25283196
1520	hsa-miR-301a-5p	GLYATL2	-2.252412032
1521	hsa-miR-210-5p	TIMD4	-2.251898288
1522	hsa-miR-301a-5p	KRT81	-2.251660483
1523	hsa-miR-412-5p	BMP7	2.251519858
1524	hsa-miR-224-5p	TENM2	2.250204873
1525	hsa-miR-363-5p	COL6A6	2.250099437
1526	hsa-miR-452-5p	CDHR1	2.250019771
1527	hsa-miR-452-5p	DUSP13	-2.24924334
1528	hsa-miR-452-5p	SYT8	-2.248500595
1529	hsa-miR-375	FAR2P1	2.24795198
1530	hsa-miR-210-5p	SULT1C2	2.247603514
1531	hsa-miR-190b	VSTM2L	2.247389138
1532	hsa-miR-205-5p	CALML5	-2.247014234
1533	hsa-miR-452-5p	RP11-986E7.7	-2.246905842
1534	hsa-miR-452-5p	SERPINA3	-2.246905842
1535	hsa-miR-452-5p	PLCH1	2.246382043
1536	hsa-miR-224-5p	PPP1R1A	-2.246216379
1537	hsa-miR-363-5p	CASQ1	2.245867359
1538	hsa-miR-301a-5p	CCL28	-2.245699813
1539	hsa-miR-452-5p	TTPA	-2.245557354
1540	hsa-miR-224-5p	NLGN4X	2.244797827
1541	hsa-miR-31-5p	MYH11	-2.244606161
1542	hsa-miR-210-5p	FAM3D	2.243277926
1543	hsa-miR-224-5p	MMP3	2.242243686
1544	hsa-miR-20b-5p	C2orf72	-2.241150952
1545	hsa-miR-301a-5p	TMEM215	-2.24096437
1546	hsa-miR-20b-5p	CALB2	2.240877612
1547	hsa-miR-205-5p	LGR5	2.24009835
1548	hsa-miR-452-5p	FABP7	2.239533561
1549	hsa-miR-205-5p	CFB	2.239343798
1550	hsa-miR-31-5p	ZNF648	2.238622563
1551	hsa-miR-31-5p	PGR	2.238496122
1552	hsa-miR-452-5p	CFTR	2.238317505
1553	hsa-miR-452-5p	SIGLEC6	-2.237515149
1554	hsa-miR-224-5p	MAPK10	-2.237468052
1555	hsa-miR-452-5p	GSTA1	2.23722194
1556	hsa-miR-363-5p	SERPINA11	-2.236375669
1557	hsa-miR-202-5p	CACNG1	-2.235776529
1558	hsa-miR-20b-5p	FCGBP	2.234889442
1559	hsa-miR-202-5p	C2orf82	2.233241377
1560	hsa-miR-205-5p	S100A7	2.232125551
1561	hsa-miR-452-5p	ALDH1A2	-2.231676898
1562	hsa-miR-301a-5p	TNFRSF17	-2.231593252
1563	hsa-miR-20b-5p	NHLRC4	2.231294371
1564	hsa-miR-210-5p	ORM2	-2.231167401
1565	hsa-miR-452-5p	TINCR	2.230402414
1566	hsa-miR-20b-5p	PTGER3	-2.23031347
1567	hsa-miR-202-5p	GATA5	-2.230112151
1568	hsa-miR-202-5p	IGFL1	-2.229962125
1569	hsa-miR-301a-5p	GLYATL1	-2.229957072
1570	hsa-miR-452-5p	ADAM6	2.229657933
1571	hsa-miR-31-5p	RAI2	2.228934542
1572	hsa-miR-33b-5p	NDP	2.228776924
1573	hsa-miR-202-5p	VSIG2	2.228038256
1574	hsa-miR-363-5p	GUCY1B2	2.227690874
1575	hsa-miR-224-5p	EYA1	-2.227435317
1576	hsa-miR-224-5p	RAET1L	-2.227340788
1577	hsa-miR-20b-5p	KCNJ16	2.227255315
1578	hsa-miR-452-5p	HPGD	-2.227049451
1579	hsa-miR-202-5p	SOSTDC1	2.226832591
1580	hsa-miR-363-5p	ANKRD36BP2	2.226668781
1581	hsa-miR-31-5p	TIMD4	2.226009363
1582	hsa-miR-190b	TMEM105	2.225968536
1583	hsa-miR-20b-5p	S100A8	-2.225771464
1584	hsa-miR-9-5p	CXorf30	-2.224680225
1585	hsa-miR-301a-5p	FAM189A1	-2.224126227
1586	hsa-miR-363-5p	AMPD1	2.223396108
1587	hsa-miR-20b-5p	SCGB1D2	-2.22267218
1588	hsa-miR-31-5p	AQP5	-2.222655155
1589	hsa-miR-31-5p	CXCL10	2.222397611
1590	hsa-miR-190b	M1AP	-2.220970217
1591	hsa-miR-452-5p	KCNA1	-2.220924545
1592	hsa-miR-202-5p	SLC6A11	2.220703734
1593	hsa-miR-224-5p	TMEM150C	-2.220252297
1594	hsa-miR-452-5p	ANO5	-2.22006586
1595	hsa-miR-31-5p	KLK7	-2.220021519
1596	hsa-miR-31-5p	RGS6	-2.219408624
1597	hsa-miR-224-5p	AMBP	-2.219292066
1598	hsa-miR-452-5p	TRPV6	2.218923282
1599	hsa-miR-301a-5p	SIGLEC6	-2.218088482
1600	hsa-miR-301a-5p	ABCC11	-2.217217288
1601	hsa-miR-31-5p	SPINK5	2.217148988
1602	hsa-miR-224-5p	RSPO1	2.216238913
1603	hsa-miR-301a-5p	FAM178B	-2.215660206
1604	hsa-miR-224-5p	ADAMTS16	-2.215252426
1605	hsa-miR-224-5p	DMBX1	2.215007994
1606	hsa-miR-224-5p	MCOLN3	2.214829519
1607	hsa-miR-149-5p	NRXN1	2.214819612
1608	hsa-miR-452-5p	GCSAML	-2.214428582
1609	hsa-miR-20b-5p	PNCK	-2.21418182
1610	hsa-miR-224-5p	KCNG3	2.214133101
1611	hsa-miR-149-5p	MX1	-2.213581122
1612	hsa-miR-202-5p	CXCL13	-2.213452851
1613	hsa-miR-202-5p	DUSP9	-2.212748883
1614	hsa-miR-210-5p	CEACAM7	2.210927585
1615	hsa-miR-363-5p	RIMS2	2.210124102
1616	hsa-miR-31-5p	TNNT2	2.208563659
1617	hsa-miR-224-5p	PRSS3	-2.208415973
1618	hsa-miR-31-5p	KIF5A	2.207795732
1619	hsa-miR-149-5p	VWDE	-2.207769287
1620	hsa-miR-301a-5p	GPR87	-2.207671717
1621	hsa-miR-452-5p	SLC9A2	2.206741434
1622	hsa-miR-20b-5p	PRSS3	2.206380071
1623	hsa-miR-375	PPP1R36	-2.205777806
1624	hsa-miR-31-5p	NLRP2	-2.205748474
1625	hsa-miR-301a-5p	ASCL2	-2.205493232
1626	hsa-miR-31-5p	PKP1	-2.205411095
1627	hsa-miR-210-5p	TSLP	-2.205383993
1628	hsa-miR-375	FAM83A	2.204787598
1629	hsa-miR-20b-5p	CD19	-2.204506877
1630	hsa-miR-20b-5p	KRT32	-2.204290768
1631	hsa-miR-20b-5p	CYP4F3	-2.20214274
1632	hsa-miR-363-5p	OLFM4	-2.20048314
1633	hsa-miR-190b	FUT3	2.200335424
1634	hsa-miR-224-5p	HPGD	2.200081509
1635	hsa-miR-210-5p	CXCL14	-2.198661537
1636	hsa-miR-149-5p	CEACAM7	2.198593645
1637	hsa-miR-202-5p	C2CD4A	-2.198221498
1638	hsa-miR-205-5p	RGS6	-2.198168007
1639	hsa-miR-452-5p	CLIC6	-2.197870938
1640	hsa-miR-452-5p	AC079776.2	-2.197783546
1641	hsa-miR-205-5p	WDR17	-2.19768747
1642	hsa-miR-452-5p	KRT37	-2.197344493
1643	hsa-miR-452-5p	PALM3	-2.196966603
1644	hsa-miR-205-5p	EFCC1	-2.19677126
1645	hsa-miR-452-5p	MAP3K19	-2.196686108
1646	hsa-miR-452-5p	VSIG2	2.196265474
1647	hsa-miR-31-5p	INSM1	2.196186522
1648	hsa-miR-452-5p	FBN3	2.196157006
1649	hsa-miR-452-5p	COL4A3	2.195902977
1650	hsa-miR-452-5p	S100B	2.195564851
1651	hsa-miR-301a-5p	B3GNT3	-2.195365494
1652	hsa-miR-452-5p	LGALS17A	-2.195266516
1653	hsa-miR-9-5p	NRXN1	2.194659416
1654	hsa-miR-301a-5p	TRGC1	2.194564732
1655	hsa-miR-452-5p	GNMT	-2.194401986
1656	hsa-miR-363-5p	CLCA4	-2.194049413
1657	hsa-miR-301a-5p	KCNF1	-2.193981072
1658	hsa-miR-452-5p	IL6	-2.19322021
1659	hsa-miR-20b-5p	ANO5	-2.193051633
1660	hsa-miR-190b	S100A1	2.192472675
1661	hsa-miR-149-5p	DNMBP-AS1	2.19245499
1662	hsa-miR-452-5p	RERGL	2.192267538
1663	hsa-miR-205-5p	MMP12	2.191957346
1664	hsa-miR-452-5p	GZMM	2.191861626
1665	hsa-miR-452-5p	CMA1	-2.191172641
1666	hsa-miR-149-5p	LRRIQ1	-2.190685748
1667	hsa-miR-224-5p	EN2	-2.190684568
1668	hsa-miR-149-5p	TMEM150C	2.190402942
1669	hsa-miR-363-5p	ADAMTS18	-2.189453556
1670	hsa-miR-20b-5p	KLK8	2.188618402
1671	hsa-miR-363-5p	HPGD	2.188239999
1672	hsa-miR-452-5p	C1orf173	-2.187511401
1673	hsa-miR-301a-5p	JSRP1	-2.187369551
1674	hsa-miR-149-5p	TSPAN8	2.186689308
1675	hsa-miR-301a-5p	EDAR	2.186104087
1676	hsa-miR-202-5p	DOK7	-2.186019857
1677	hsa-miR-301a-5p	CYP4Z2P	-2.18597502
1678	hsa-miR-20b-5p	C1orf65	-2.185889327
1679	hsa-miR-224-5p	SLC6A11	-2.185842828
1680	hsa-miR-33b-5p	OLFM4	2.185789918
1681	hsa-miR-190b	EYA1	2.18544877
1682	hsa-miR-31-5p	SEC14L2	-2.185366272
1683	hsa-miR-301a-5p	C1orf186	-2.185230223
1684	hsa-miR-190b	ARX	2.184953983
1685	hsa-miR-31-5p	ACMSD	2.184738069
1686	hsa-miR-210-5p	PCSK1N	2.184457144
1687	hsa-miR-301a-5p	RGS6	2.184304574
1688	hsa-miR-452-5p	SIM1	2.184221319
1689	hsa-miR-301a-5p	SLC6A14	-2.183510501
1690	hsa-miR-149-5p	DUSP9	-2.183129788
1691	hsa-miR-210-5p	PLA2G2A	2.182948813
1692	hsa-miR-210-5p	CNTFR	2.182625236
1693	hsa-miR-149-5p	HRASLS	2.182604751
1694	hsa-miR-375	WDR72	2.182566519
1695	hsa-miR-224-5p	NAT1	2.182430058
1696	hsa-miR-202-5p	GCSAML	-2.182185568
1697	hsa-miR-190b	CNNM1	2.180487632
1698	hsa-miR-301a-5p	TNS4	-2.180148537
1699	hsa-miR-31-5p	TNS4	-2.180042868
1700	hsa-miR-149-5p	PRODH	2.179827268
1701	hsa-miR-31-5p	SLC25A48	2.177486274
1702	hsa-miR-3200-5p	OXGR1	2.177108555
1703	hsa-miR-301a-5p	ACADL	2.176624221
1704	hsa-miR-205-5p	EGF	2.174967983
1705	hsa-miR-149-5p	ZNF385B	-2.174612844
1706	hsa-miR-301a-5p	AKR7A3	-2.171914671
1707	hsa-miR-210-5p	MNX1	2.17128588
1708	hsa-miR-375	M1AP	2.171114874
1709	hsa-miR-301a-5p	TGM3	2.169438445
1710	hsa-miR-1269a	GNG4	2.168798324
1711	hsa-miR-31-5p	HBB	-2.168595402
1712	hsa-miR-224-5p	HBA2	-2.168270895
1713	hsa-miR-224-5p	HBA1	-2.168270895
1714	hsa-miR-1269a	CLCA4	-2.166994716
1715	hsa-miR-363-5p	LAX1	2.166619262
1716	hsa-miR-210-5p	ZNF98	-2.165530241
1717	hsa-miR-375	PCSK1N	-2.164837353
1718	hsa-miR-301a-5p	DNASE1L3	-2.164733167
1719	hsa-miR-31-5p	AGT	2.163909866
1720	hsa-miR-20b-5p	NLRP7	2.16310701
1721	hsa-miR-210-5p	C1orf65	-2.163051249
1722	hsa-miR-20b-5p	KCNQ5	-2.163007808
1723	hsa-miR-363-5p	GJB6	2.16280642
1724	hsa-miR-9-5p	M1AP	-2.162660219
1725	hsa-miR-375	EYA4	-2.162506033
1726	hsa-miR-202-5p	INSM1	-2.162496263
1727	hsa-miR-190b	NELL2	-2.162276345
1728	hsa-miR-210-5p	FGFR3	2.161560046
1729	hsa-miR-20b-5p	WFDC2	2.161293547
1730	hsa-miR-363-5p	NRIP3	-2.159425836
1731	hsa-miR-224-5p	PRND	-2.159025707
1732	hsa-miR-375	BNC1	2.158977147
1733	hsa-miR-202-5p	KCNB1	2.158729496
1734	hsa-miR-31-5p	ATP1A4	2.157843259
1735	hsa-miR-149-5p	CYP4X1	-2.157786617
1736	hsa-miR-452-5p	AMPD1	2.157331717
1737	hsa-miR-202-5p	CBS	-2.157255457
1738	hsa-miR-202-5p	FXYD1	2.157145522
1739	hsa-miR-31-5p	DUOX1	2.156780504
1740	hsa-miR-452-5p	EN2	2.155868753
1741	hsa-miR-1269a	BNC1	-2.155829954
1742	hsa-miR-20b-5p	FOSB	2.155157214
1743	hsa-miR-202-5p	TM4SF19	-2.153282135
1744	hsa-miR-301a-5p	TTC36	-2.152222989
1745	hsa-miR-202-5p	AC079776.2	-2.152209628
1746	hsa-miR-363-5p	AQP9	2.151237817
1747	hsa-miR-301a-5p	CEACAM5	-2.150735186
1748	hsa-miR-20b-5p	KRT16	-2.150312077
1749	hsa-miR-202-5p	CPA3	-2.14965144
1750	hsa-miR-202-5p	TFDP3	2.149097689
1751	hsa-miR-452-5p	MRGPRX3	-2.149006776
1752	hsa-miR-301a-5p	ORM2	-2.148221378
1753	hsa-miR-301a-5p	ATP13A5	-2.147587551
1754	hsa-miR-224-5p	ARMC3	2.147540438
1755	hsa-miR-210-5p	PLP1	-2.147409616
1756	hsa-miR-33b-5p	AOC1	-2.147361202
1757	hsa-miR-31-5p	KRT32	2.146971417
1758	hsa-miR-363-5p	SVOPL	2.146793052
1759	hsa-miR-205-5p	SEC14L2	-2.146757825
1760	hsa-miR-224-5p	CHRNA5	2.146713116
1761	hsa-miR-301a-5p	AKR1B10	-2.146511821
1762	hsa-miR-301a-5p	SP5	2.146409317
1763	hsa-miR-5683	AOC1	2.146239969
1764	hsa-miR-452-5p	ASCL2	2.145444067
1765	hsa-miR-452-5p	KCNE1	-2.145336498
1766	hsa-miR-452-5p	AP000322.53	-2.145336498
1767	hsa-miR-205-5p	ABO	-2.145051113
1768	hsa-miR-210-5p	NEK10	-2.143753132
1769	hsa-miR-20b-5p	PEBP4	-2.143121462
1770	hsa-miR-452-5p	ACY3	2.141544553
1771	hsa-miR-20b-5p	DUSP4	2.141256548
1772	hsa-miR-452-5p	NETO1	-2.140790854
1773	hsa-miR-20b-5p	CCDC65	-2.137787458
1774	hsa-miR-210-5p	PNMT	2.137720363
1775	hsa-miR-301a-5p	OBP2B	2.137283265
1776	hsa-miR-20b-5p	CHAD	2.136806858
1777	hsa-miR-224-5p	SLC16A6	2.136570537
1778	hsa-miR-301a-5p	TPSAB1	-2.136563128
1779	hsa-miR-31-5p	CASQ1	2.135495848
1780	hsa-miR-452-5p	C4orf19	2.135349219
1781	hsa-miR-210-5p	KRT6C	2.13520739
1782	hsa-miR-301a-5p	SGPP2	2.135054139
1783	hsa-miR-363-5p	SLAIN1	2.134416403
1784	hsa-miR-577	CSAG1	-2.134154402
1785	hsa-miR-4724-5p	CSAG1	2.133417266
1786	hsa-miR-190b	CYP24A1	-2.131613097
1787	hsa-miR-31-5p	CRYM	2.131183564
1788	hsa-miR-202-5p	HEPACAM	2.130926938
1789	hsa-miR-301a-5p	GAS2L2	-2.130691514
1790	hsa-miR-224-5p	AGR3	2.13054955
1791	hsa-miR-452-5p	KRT5	-2.130107688
1792	hsa-miR-452-5p	PTCHD1	2.12988687
1793	hsa-miR-301a-5p	LCN2	-2.128983945
1794	hsa-miR-301a-5p	IGJ	-2.128741208
1795	hsa-miR-31-5p	PLIN5	2.128617892
1796	hsa-miR-20b-5p	THRSP	-2.127810214
1797	hsa-miR-363-5p	RGS9	2.127184287
1798	hsa-miR-452-5p	KRT75	-2.126600867
1799	hsa-miR-149-5p	EGOT	-2.126175154
1800	hsa-miR-301a-5p	RCOR2	2.126106527
1801	hsa-miR-452-5p	ADAMTS19	-2.126041423
1802	hsa-miR-149-5p	CHRNA5	-2.125964484
1803	hsa-miR-33b-5p	ALB	-2.125913501
1804	hsa-miR-375	MGP	-2.125674484
1805	hsa-miR-452-5p	TTYH1	2.125207917
1806	hsa-miR-375	ARX	-2.125125831
1807	hsa-miR-452-5p	DNAH11	2.12496969
1808	hsa-miR-202-5p	GABRP	2.124476059
1809	hsa-miR-202-5p	CYP4B1	-2.12423178
1810	hsa-miR-202-5p	SDK2	2.124205134
1811	hsa-miR-149-5p	SNTG2	-2.123895929
1812	hsa-miR-301a-5p	ULBP1	2.12368533
1813	hsa-miR-1269a	NLGN4X	-2.123501954
1814	hsa-miR-301a-5p	CST9	-2.123433829
1815	hsa-miR-196a-5p	AOC1	-2.123250283
1816	hsa-miR-224-5p	ALDH1L1	-2.123167255
1817	hsa-miR-301a-5p	DMRTC1	2.122125662
1818	hsa-miR-301a-5p	DMRTC1B	2.122125662
1819	hsa-miR-224-5p	SLC40A1	2.12179472
1820	hsa-miR-224-5p	ABHD12B	2.121045783
1821	hsa-miR-184	ST8SIA6	2.120253009
1822	hsa-miR-20b-5p	CXCL10	-2.120099681
1823	hsa-miR-210-5p	ADCY2	-2.119320818
1824	hsa-miR-210-5p	CNNM1	2.118873991
1825	hsa-miR-224-5p	TCEAL2	2.118633376
1826	hsa-miR-31-5p	CDH7	-2.11814599
1827	hsa-miR-31-5p	WDR72	2.118123842
1828	hsa-miR-1247-5p	C4orf19	-2.117960009
1829	hsa-miR-452-5p	SPATA4	-2.117850979
1830	hsa-miR-31-5p	UMODL1	-2.117810175
1831	hsa-miR-363-5p	VEPH1	2.117775481
1832	hsa-miR-205-5p	SSTR2	2.117168384
1833	hsa-miR-149-5p	SPP1	-2.116621977
1834	hsa-miR-202-5p	CALB2	2.116380792
1835	hsa-miR-20b-5p	WBSCR28	-2.116113713
1836	hsa-miR-20b-5p	ADAMTS18	2.115380867
1837	hsa-miR-363-5p	NBPF6	-2.115356924
1838	hsa-miR-210-5p	GPR115	2.115146709
1839	hsa-miR-224-5p	KIF5C	2.114570019
1840	hsa-miR-452-5p	SAMD11	2.113651298
1841	hsa-miR-205-5p	WBSCR28	2.113086442
1842	hsa-miR-20b-5p	AGT	-2.112639051
1843	hsa-miR-202-5p	SMC1B	-2.111920333
1844	hsa-miR-20b-5p	FCRL2	-2.11186351
1845	hsa-miR-31-5p	C1orf95	-2.111819282
1846	hsa-miR-149-5p	VSTM2L	2.111710542
1847	hsa-miR-20b-5p	DUSP15	-2.111610938
1848	hsa-miR-205-5p	BNC1	-2.111601246
1849	hsa-miR-31-5p	BRINP2	-2.110995789
1850	hsa-miR-363-5p	CITED1	2.110870081
1851	hsa-miR-363-5p	SCGB2A2	2.108563198
1852	hsa-miR-301a-5p	CD177	-2.108344768
1853	hsa-miR-149-5p	CRISP3	2.108321252
1854	hsa-miR-20b-5p	CXCL13	-2.108121213
1855	hsa-miR-31-5p	C2CD4A	2.10723573
1856	hsa-miR-20b-5p	PDE8B	-2.106605234
1857	hsa-miR-363-5p	IRF4	2.105898525
1858	hsa-miR-31-5p	ARHGDIG	2.105474047
1859	hsa-miR-363-5p	GZMB	2.104236531
1860	hsa-miR-452-5p	NLRP7	2.104110251
1861	hsa-miR-301a-5p	RHBDL1	2.104099121
1862	hsa-miR-210-5p	SRPK3	2.10342133
1863	hsa-miR-20b-5p	C8orf4	2.103020743
1864	hsa-miR-205-5p	GNG4	2.102790402
1865	hsa-miR-149-5p	SNCG	-2.102700743
1866	hsa-miR-224-5p	CCL7	2.10251361
1867	hsa-miR-363-5p	ST8SIA6	-2.102474774
1868	hsa-miR-210-5p	NXPH1	2.101942035
1869	hsa-miR-149-5p	SLC44A5	-2.101483574
1870	hsa-miR-224-5p	NPFFR2	2.100443919
1871	hsa-miR-190b	FAM83A	-2.100440975
1872	hsa-miR-210-5p	DNMBP-AS1	2.10014596
1873	hsa-miR-210-5p	CFB	-2.100102619
1874	hsa-miR-202-5p	GJB5	2.100070854
1875	hsa-miR-452-5p	SOWAHA	-2.099378354
1876	hsa-miR-1269a	HGD	2.098801271
1877	hsa-miR-31-5p	MAP7D2	2.098774548
1878	hsa-miR-205-5p	SIGLEC12	2.098482038
1879	hsa-miR-452-5p	EPHX4	-2.098265497
1880	hsa-miR-301a-5p	MESP1	-2.09821191
1881	hsa-miR-33b-5p	PNMT	-2.098194793
1882	hsa-miR-224-5p	ATP13A4	-2.097884493
1883	hsa-miR-363-5p	CD38	2.097393168
1884	hsa-miR-202-5p	PCDHA13	2.097364491
1885	hsa-miR-190b	EYA4	2.097245783
1886	hsa-miR-363-5p	PPP4R4	2.097093362
1887	hsa-miR-20b-5p	CEACAM6	2.097077223
1888	hsa-miR-20b-5p	RP11-279F6.1	2.096211433
1889	hsa-miR-301a-5p	VGF	-2.095911775
1890	hsa-miR-31-5p	PCSK1N	-2.095200256
1891	hsa-miR-202-5p	TMEM105	2.0946218
1892	hsa-miR-31-5p	GLYATL1	-2.094573589
1893	hsa-miR-20b-5p	LRRN1	-2.094358568
1894	hsa-miR-452-5p	CYP4F12	-2.094342719
1895	hsa-miR-224-5p	CRISP3	-2.094247822
1896	hsa-miR-202-5p	CBLN2	-2.093283284
1897	hsa-miR-452-5p	LRRC31	-2.093016541
1898	hsa-miR-31-5p	GZMB	2.092402411
1899	hsa-miR-224-5p	IGFALS	2.092363599
1900	hsa-miR-224-5p	MMP13	2.092284109
1901	hsa-miR-20b-5p	DAPL1	-2.092210474
1902	hsa-miR-224-5p	DNAH2	2.091429
1903	hsa-miR-149-5p	VSIG2	2.090602639
1904	hsa-miR-202-5p	KREMEN2	-2.089798469
1905	hsa-miR-202-5p	CLEC4E	-2.089404707
1906	hsa-miR-3200-5p	PLA2G2A	-2.089378959
1907	hsa-miR-224-5p	PCSK9	2.089357439
1908	hsa-miR-301a-5p	MOGAT2	2.089155557
1909	hsa-miR-301a-5p	NMU	2.088638317
1910	hsa-miR-31-5p	MYBPC1	-2.088093519
1911	hsa-miR-202-5p	IGFALS	-2.087977651
1912	hsa-miR-375	NELL2	2.087910095
1913	hsa-miR-202-5p	TCAM1P	-2.087888602
1914	hsa-miR-20b-5p	ARMC3	-2.087762822
1915	hsa-miR-452-5p	COCH	-2.087693269
1916	hsa-miR-202-5p	XCL2	-2.087374342
1917	hsa-miR-1269a	SCUBE3	2.08719805
1918	hsa-miR-202-5p	CXCL11	-2.08715037
1919	hsa-miR-205-5p	DKK1	2.086910261
1920	hsa-miR-452-5p	BRINP2	-2.086663261
1921	hsa-miR-301a-5p	FCRL5	-2.085803409
1922	hsa-miR-31-5p	TSPAN8	-2.085711049
1923	hsa-miR-202-5p	CXCR2P1	-2.085565303
1924	hsa-miR-224-5p	FCER1A	2.085356144
1925	hsa-miR-20b-5p	EDN3	2.085282141
1926	hsa-miR-149-5p	CFB	-2.08501586
1927	hsa-miR-224-5p	SPATA4	2.084629896
1928	hsa-miR-224-5p	GPR110	-2.083710435
1929	hsa-miR-452-5p	IGDCC3	2.083588581
1930	hsa-miR-224-5p	CYP4B1	2.082774846
1931	hsa-miR-301a-5p	EYA1	2.082621767
1932	hsa-miR-20b-5p	PNPLA3	-2.082303076
1933	hsa-miR-31-5p	CACNA1B	2.082286942
1934	hsa-miR-452-5p	VEPH1	2.082275904
1935	hsa-miR-202-5p	HSD17B2	2.082197011
1936	hsa-miR-301a-5p	BMS1P20	-2.082189928
1937	hsa-miR-301a-5p	CYP4F12	2.081903187
1938	hsa-miR-452-5p	COL2A1	2.081820271
1939	hsa-miR-301a-5p	LRRC26	-2.081781524
1940	hsa-miR-452-5p	SLC40A1	-2.081737904
1941	hsa-miR-375	GLYATL1	-2.081226647
1942	hsa-miR-20b-5p	ABCC6P1	-2.081121137
1943	hsa-miR-20b-5p	PCSK9	-2.080957892
1944	hsa-miR-202-5p	SYCE1L	2.080945166
1945	hsa-miR-149-5p	AP3B2	-2.080594144
1946	hsa-miR-301a-5p	LIN7A	-2.080450021
1947	hsa-miR-190b	CELF5	2.08033054
1948	hsa-miR-202-5p	DUOX1	-2.080123556
1949	hsa-miR-20b-5p	ABI3BP	-2.080114461
1950	hsa-miR-452-5p	CCDC65	-2.079655844
1951	hsa-miR-205-5p	ST8SIA2	2.07924605
1952	hsa-miR-224-5p	MUC13	-2.078919648
1953	hsa-miR-301a-5p	FAT2	-2.078712594
1954	hsa-miR-202-5p	SIGLEC12	-2.078506908
1955	hsa-miR-20b-5p	HBA2	2.07831159
1956	hsa-miR-20b-5p	HBA1	2.07831159
1957	hsa-miR-202-5p	CD1B	-2.077435174
1958	hsa-miR-3200-5p	AREGB	-2.077428994
1959	hsa-miR-3200-5p	AREG	-2.077428994
1960	hsa-miR-363-5p	NDP	-2.077380652
1961	hsa-miR-412-5p	CSAG1	2.076490321
1962	hsa-miR-31-5p	HPGD	2.076404299
1963	hsa-miR-452-5p	MUC13	2.075839956
1964	hsa-miR-202-5p	THPO	-2.075727929
1965	hsa-miR-210-5p	ACTL8	2.075186294
1966	hsa-miR-149-5p	CTNND2	2.074908607
1967	hsa-miR-301a-5p	TCN1	-2.074135356
1968	hsa-miR-31-5p	LTB	2.073829116
1969	hsa-miR-205-5p	SLC38A4	2.073762111
1970	hsa-miR-190b	GLYATL1	2.073584935
1971	hsa-miR-375	NRXN1	-2.073357457
1972	hsa-miR-452-5p	PKP1	2.072728202
1973	hsa-miR-224-5p	FRMPD1	-2.072093202
1974	hsa-miR-202-5p	ROPN1L	-2.071520749
1975	hsa-miR-224-5p	SSTR2	2.07150707
1976	hsa-miR-31-5p	AKR7A3	-2.071140636
1977	hsa-miR-210-5p	CBX2	2.07041041
1978	hsa-miR-224-5p	HRASLS5	2.07033739
1979	hsa-miR-202-5p	C5orf20	-2.070233259
1980	hsa-miR-452-5p	GLYATL2	2.069489457
1981	hsa-miR-20b-5p	CITED1	-2.069003148
1982	hsa-miR-363-5p	MMP1	2.068829994
1983	hsa-miR-149-5p	TGM5	2.068737797
1984	hsa-miR-149-5p	VIT	2.068490657
1985	hsa-miR-20b-5p	GDF10	-2.068469055
1986	hsa-miR-20b-5p	ABCA4	-2.06780319
1987	hsa-miR-452-5p	VGLL1	2.067286197
1988	hsa-miR-210-5p	ST8SIA2	-2.067019935
1989	hsa-miR-224-5p	SHC4	-2.066842646
1990	hsa-miR-452-5p	KIF12	2.066837499
1991	hsa-miR-205-5p	GSTM2	2.066025232
1992	hsa-miR-363-5p	RANBP3L	2.065709388
1993	hsa-miR-210-5p	CACNA1D	-2.065183847
1994	hsa-miR-31-5p	CDCA7	2.064672078
1995	hsa-miR-301a-5p	CRLF1	2.064627584
1996	hsa-miR-20b-5p	ST8SIA6	2.064480647
1997	hsa-miR-452-5p	IKZF3	2.064360905
1998	hsa-miR-452-5p	TRGC1	2.064238931
1999	hsa-miR-33b-5p	IGFL3	2.06381304
[truncated: 1 more rows]
