# Supplementary material for: Identifying miRNA-mRNA regulatory relationships in breast cancer with invariant causal prediction
Source: BMC Bioinformatics. 2019 Mar 15;20:143. doi: 10.1186/s12859-019-2668-x (PMC6419852; doi:10.1186/s12859-019-2668-x)
Supplement: Supplementary file 5 — The detailed enrichment analysis results of functional annotation of miRNAs. (XLSX 100 kb) [file 12859_2019_2668_MOESM5_ESM.xlsx]

## Sheet: GO
miRNAs	ID	Description	GeneRatio	BgRatio	pvalue	p.adjust	qvalue	geneID	Count
hsa-miR-187-5p	GO:0060973	cell migration involved in heart development	3/42	19/17653	1.18172e-05	0.00728679	0.00554454	655/55897/23767	3
	GO:0060039	pericardium development	3/42	20/17653	1.38796e-05	0.00728679	0.00554454	655/653/23767	3
	GO:0071675	regulation of mononuclear cell migration	3/42	38/17653	9.96931e-05	0.0348926	0.0265498	6278/284340/653	3
hsa-miR-1269a	GO:0060039	pericardium development	3/44	20/17653	1.59892e-05	0.00804454	0.00657637	653/23767/655	3
	GO:0060713	labyrinthine layer morphogenesis	3/44	21/17653	1.86216e-05	0.00804454	0.00657637	653/655/8521	3
	GO:0060669	embryonic placenta morphogenesis	3/44	25/17653	3.19793e-05	0.00921003	0.00752916	653/655/8521	3
	GO:0060711	labyrinthine layer development	3/44	48/17653	0.000231052	0.0466178	0.0381099	653/655/8521	3
	GO:0003356	regulation of cilium beat frequency	2/44	10/17653	0.000269779	0.0466178	0.0381099	55130/123872	2
	GO:0002011	morphogenesis of an epithelial sheet	3/44	54/17653	0.000327913	0.0472194	0.0386017	653/23767/655	3
	GO:0060442	branching involved in prostate gland morphogenesis	2/44	12/17653	0.000394423	0.0486831	0.0397982	655/10481	2
hsa-miR-205-5p	GO:0008544	epidermis development	8/41	462/17653	9.26433e-06	0.00931066	0.00707015	23581/1041/360/51806/8549/6278/646/22943	8
	GO:0045992	negative regulation of embryonic development	3/41	25/17653	2.58122e-05	0.0129706	0.00984938	655/55897/22943	3
	GO:0003156	regulation of animal organ formation	3/41	34/17653	6.61884e-05	0.0181596	0.0137897	655/55897/22943	3
	GO:2000826	regulation of heart morphogenesis	3/41	35/17653	7.22769e-05	0.0181596	0.0137897	655/55897/22943	3
	GO:0003128	heart field specification	2/41	11/17653	0.000285651	0.0331625	0.0251823	55897/22943	2
	GO:0010454	negative regulation of cell fate commitment	2/41	11/17653	0.000285651	0.0331625	0.0251823	55897/22943	2
	GO:1905902	regulation of mesoderm formation	2/41	11/17653	0.000285651	0.0331625	0.0251823	55897/22943	2
	GO:0003306	Wnt signaling pathway involved in heart development	2/41	12/17653	0.000342277	0.0331625	0.0251823	55897/22943	2
	GO:1904469	positive regulation of tumor necrosis factor secretion	2/41	12/17653	0.000342277	0.0331625	0.0251823	5004/5005	2
	GO:0043588	skin development	6/41	413/17653	0.000355393	0.0331625	0.0251823	23581/1041/360/8549/6278/22943	6
	GO:0048645	animal organ formation	3/41	60/17653	0.000362972	0.0331625	0.0251823	655/55897/22943	3
	GO:0042659	regulation of cell fate specification	2/41	13/17653	0.000403914	0.033778	0.0256497	55897/22943	2
	GO:0007501	mesodermal cell fate specification	2/41	14/17653	0.00047054	0.033778	0.0256497	55897/22943	2
	GO:0060911	cardiac cell fate commitment	2/41	14/17653	0.00047054	0.033778	0.0256497	55897/22943	2
	GO:0001711	endodermal cell fate commitment	2/41	16/17653	0.000618669	0.0414508	0.0314761	55897/22943	2
	GO:0001707	mesoderm formation	3/41	74/17653	0.00067227	0.0420052	0.0318971	655/55897/22943	3
	GO:0048332	mesoderm morphogenesis	3/41	76/17653	0.000726718	0.0420052	0.0318971	655/55897/22943	3
	GO:0001710	mesodermal cell fate commitment	2/41	19/17653	0.000877721	0.0420052	0.0318971	55897/22943	2
	GO:0001759	organ induction	2/41	19/17653	0.000877721	0.0420052	0.0318971	55897/22943	2
	GO:0060973	cell migration involved in heart development	2/41	19/17653	0.000877721	0.0420052	0.0318971	655/55897	2
	GO:1904467	regulation of tumor necrosis factor secretion	2/41	19/17653	0.000877721	0.0420052	0.0318971	5004/5005	2
	GO:1990774	tumor necrosis factor secretion	2/41	20/17653	0.000973813	0.0425514	0.0323119	5004/5005	2
	GO:2000380	regulation of mesoderm development	2/41	20/17653	0.000973813	0.0425514	0.0323119	55897/22943	2
hsa-miR-196a-5p	GO:0015850	organic hydroxy compound transport	6/43	228/17653	1.77709e-05	0.0181974	0.0138426	360/1268/1813/213/4129/1950	6
	GO:0014072	response to isoquinoline alkaloid	3/43	32/17653	6.35619e-05	0.0216958	0.0165038	1268/1813/2354	3
	GO:0043278	response to morphine	3/43	32/17653	6.35619e-05	0.0216958	0.0165038	1268/1813/2354	3
	GO:0060359	response to ammonium ion	4/43	123/17653	0.000224473	0.045985	0.0349804	26/1268/1813/2354	4
	GO:0006584	catecholamine metabolic process	3/43	53/17653	0.000289695	0.045985	0.0349804	1813/5409/4129	3
	GO:0009712	catechol-containing compound metabolic process	3/43	53/17653	0.000289695	0.045985	0.0349804	1813/5409/4129	3
	GO:0034776	response to histamine	2/43	11/17653	0.000314351	0.045985	0.0349804	26/1813	2
hsa-miR-203b-5p	GO:0015849	organic acid transport	6/41	309/17653	7.35439e-05	0.0307413	0.0262436	7069/1811/22999/55089/213/9058	6
	GO:0046942	carboxylic acid transport	6/41	309/17653	7.35439e-05	0.0307413	0.0262436	7069/1811/22999/55089/213/9058	6
hsa-miR-5683	GO:0048732	gland development	9/46	430/17653	1.37566e-06	0.00198645	0.00152625	655/6657/6899/1813/55897/1950/2624/10481/7498	9
	GO:0010996	response to auditory stimulus	3/46	24/17653	3.22541e-05	0.016292	0.0125177	1813/9378/3746	3
	GO:0030072	peptide hormone secretion	6/46	243/17653	3.77861e-05	0.016292	0.0125177	1268/7425/1813/9378/54097/2867	6
	GO:0021536	diencephalon development	4/46	76/17653	4.51302e-05	0.016292	0.0125177	6657/1813/2624/3746	4
	GO:0008593	regulation of Notch signaling pathway	4/46	96/17653	0.000112496	0.0274307	0.0210759	655/55897/1950/2624	4
	GO:0046879	hormone secretion	6/46	306/17653	0.000134996	0.0274307	0.0210759	1268/7425/1813/9378/54097/2867	6
	GO:0045746	negative regulation of Notch signaling pathway	3/46	41/17653	0.000164687	0.0274307	0.0210759	655/1950/2624	3
	GO:0009914	hormone transport	6/46	318/17653	0.000166424	0.0274307	0.0210759	1268/7425/1813/9378/54097/2867	6
	GO:0030073	insulin secretion	5/46	202/17653	0.000174806	0.0274307	0.0210759	1268/7425/1813/9378/54097	5
	GO:0021983	pituitary gland development	3/46	43/17653	0.000189963	0.0274307	0.0210759	6657/1813/2624	3
	GO:0098754	detoxification	4/46	119/17653	0.000257418	0.031827	0.0244537	2944/655/389434/4489	4
	GO:0051962	positive regulation of nervous system development	7/46	493/17653	0.00026449	0.031827	0.0244537	1268/655/1813/9378/1950/2624/5121	7
	GO:2001054	negative regulation of mesenchymal cell apoptotic process	2/46	10/17653	0.000294982	0.0320373	0.0246154	655/6899	2
	GO:0035270	endocrine system development	4/46	125/17653	0.000310611	0.0320373	0.0246154	6657/6899/1813/2624	4
	GO:0034776	response to histamine	2/46	11/17653	0.000359935	0.0333932	0.0256571	26/1813	2
	GO:0060442	branching involved in prostate gland morphogenesis	2/46	12/17653	0.000431205	0.0333932	0.0256571	655/10481	2
	GO:2001053	regulation of mesenchymal cell apoptotic process	2/46	12/17653	0.000431205	0.0333932	0.0256571	655/6899	2
	GO:0031223	auditory behavior	2/46	13/17653	0.000508761	0.0333932	0.0256571	1813/9378	2
	GO:0033604	negative regulation of catecholamine secretion	2/46	13/17653	0.000508761	0.0333932	0.0256571	1268/1813	2
	GO:0060134	prepulse inhibition	2/46	13/17653	0.000508761	0.0333932	0.0256571	1813/9378	2
	GO:0097152	mesenchymal cell apoptotic process	2/46	13/17653	0.000508761	0.0333932	0.0256571	655/6899	2
	GO:0097154	GABAergic neuron differentiation	2/46	13/17653	0.000508761	0.0333932	0.0256571	1813/2624	2
	GO:0030902	hindbrain development	4/46	145/17653	0.00054513	0.0342247	0.026296	655/1950/2624/3746	4
	GO:0021984	adenohypophysis development	2/46	14/17653	0.000592569	0.0356529	0.0273933	6657/1813	2
	GO:0050795	regulation of behavior	3/46	66/17653	0.000675476	0.0379105	0.0291279	1268/1813/9378	3
	GO:0007638	mechanosensory behavior	2/46	15/17653	0.0006826	0.0379105	0.0291279	1813/9378	2
	GO:0051966	regulation of synaptic transmission, glutamatergic	3/46	69/17653	0.000769192	0.0401649	0.03086	1268/1813/9378	3
	GO:0001711	endodermal cell fate commitment	2/46	16/17653	0.000778821	0.0401649	0.03086	6657/55897	2
	GO:0023061	signal release	6/46	435/17653	0.000879341	0.0422242	0.0324422	1268/7425/1813/9378/54097/2867	6
	GO:0007625	grooming behavior	2/46	17/17653	0.0008812	0.0422242	0.0324422	1813/9378	2
	GO:0035019	somatic stem cell population maintenance	3/46	73/17653	0.000906474	0.0422242	0.0324422	655/6657/2624	3
	GO:2000177	regulation of neural precursor cell proliferation	3/46	77/17653	0.0010584	0.0477601	0.0366957	1813/1950/2624	3
	GO:0060973	cell migration involved in heart development	2/46	19/17653	0.00110431	0.0483219	0.0371273	655/55897	2
hsa-miR-20b-5p	GO:0009612	response to mechanical stimulus	5/40	209/17653	0.000104147	0.0442783	0.0366822	441027/8989/63982/222662/58	5
	GO:0050982	detection of mechanical stimulus	3/40	43/17653	0.000124904	0.0442783	0.0366822	8989/63982/222662	3
hsa-miR-363-5p	GO:0071621	granulocyte chemotaxis	6/41	105/17653	1.45579e-07	0.000118356	8.73477e-05	3929/6354/6279/6278/284340/6280	6
	GO:0097530	granulocyte migration	6/41	119/17653	3.06503e-07	0.000124593	9.19509e-05	3929/6354/6279/6278/284340/6280	6
	GO:0002523	leukocyte migration involved in inflammatory response	3/41	11/17653	1.89408e-06	0.000513294	0.000378815	3929/6279/6280	3
	GO:0097529	myeloid leukocyte migration	6/41	177/17653	3.13668e-06	0.000637531	0.000470502	3929/6354/6279/6278/284340/6280	6
	GO:0030595	leukocyte chemotaxis	6/41	202/17653	6.71226e-06	0.00109141	0.000805471	3929/6354/6279/6278/284340/6280	6
	GO:0051238	sequestering of metal ion	3/41	19/17653	1.09806e-05	0.00148787	0.00109806	6279/6278/6280	3
	GO:0060326	cell chemotaxis	6/41	273/17653	3.69527e-05	0.00412691	0.00304569	3929/6354/6279/6278/284340/6280	6
	GO:0002690	positive regulation of leukocyte chemotaxis	4/41	87/17653	4.84868e-05	0.00412691	0.00304569	3929/6354/6278/284340	4
	GO:0030593	neutrophil chemotaxis	4/41	88/17653	5.07107e-05	0.00412691	0.00304569	3929/6354/6279/6280	4
	GO:0032103	positive regulation of response to external stimulus	6/41	289/17653	5.07615e-05	0.00412691	0.00304569	3929/6354/6279/6278/284340/6280	6
	GO:1990266	neutrophil migration	4/41	99/17653	8.03679e-05	0.00593992	0.00438371	3929/6354/6279/6280	4
	GO:0002688	regulation of leukocyte chemotaxis	4/41	111/17653	0.000125319	0.00849039	0.00626597	3929/6354/6278/284340	4
	GO:0071622	regulation of granulocyte chemotaxis	3/41	47/17653	0.000175633	0.0108124	0.00797965	3929/6278/284340	3
	GO:0002687	positive regulation of leukocyte migration	4/41	123/17653	0.000186192	0.0108124	0.00797965	3929/6354/6278/284340	4
	GO:0050921	positive regulation of chemotaxis	4/41	130/17653	0.000230244	0.0124792	0.00920977	3929/6354/6278/284340	4
	GO:0032119	sequestering of zinc ion	2/41	12/17653	0.000342277	0.0156372	0.0115404	6279/6280	2
	GO:0070486	leukocyte aggregation	2/41	12/17653	0.000342277	0.0156372	0.0115404	6279/6280	2
	GO:0043588	skin development	6/41	413/17653	0.000355393	0.0156372	0.0115404	8549/9119/360/23581/1041/6278	6
	GO:0002548	monocyte chemotaxis	3/41	62/17653	0.000399868	0.0156372	0.0115404	6354/6278/284340	3
	GO:0017014	protein nitrosylation	2/41	13/17653	0.000403914	0.0156372	0.0115404	6279/6280	2
	GO:0018119	peptidyl-cysteine S-nitrosylation	2/41	13/17653	0.000403914	0.0156372	0.0115404	6279/6280	2
	GO:0030574	collagen catabolic process	3/41	68/17653	0.00052478	0.019393	0.0143122	4314/4321/256076	3
	GO:0042742	defense response to bacterium	5/41	293/17653	0.000559219	0.0197672	0.0145883	3929/1690/6279/6278/6280	5
	GO:0140131	positive regulation of lymphocyte chemotaxis	2/41	16/17653	0.000618669	0.0201046	0.0148373	6354/6278	2
	GO:0030216	keratinocyte differentiation	5/41	302/17653	0.00064133	0.0201046	0.0148373	9119/360/23581/1041/6278	5
	GO:0008544	epidermis development	6/41	462/17653	0.000642951	0.0201046	0.0148373	8549/9119/360/23581/1041/6278	6
	GO:0090026	positive regulation of monocyte chemotaxis	2/41	17/17653	0.000700127	0.0203271	0.0150015	6278/284340	2
	GO:0050900	leukocyte migration	6/41	470/17653	0.000703422	0.0203271	0.0150015	3929/6354/6279/6278/284340/6280	6
	GO:0002685	regulation of leukocyte migration	4/41	176/17653	0.000725074	0.0203271	0.0150015	3929/6354/6278/284340	4
	GO:0071674	mononuclear cell migration	3/41	79/17653	0.000813535	0.0220468	0.0162707	6354/6278/284340	3
	GO:0032602	chemokine production	3/41	81/17653	0.000874922	0.0229455	0.016934	3929/6279/6280	3
	GO:0046677	response to antibiotic	5/41	326/17653	0.000904676	0.0229844	0.0169627	8989/6354/26/6279/108	5
	GO:0071677	positive regulation of mononuclear cell migration	2/41	21/17653	0.00107474	0.0264776	0.0195407	6278/284340	2
	GO:0090025	regulation of monocyte chemotaxis	2/41	22/17653	0.00118048	0.0273271	0.0201676	6278/284340	2
	GO:1901623	regulation of lymphocyte chemotaxis	2/41	22/17653	0.00118048	0.0273271	0.0201676	6354/6278	2
	GO:0050920	regulation of chemotaxis	4/41	202/17653	0.00121006	0.0273271	0.0201676	3929/6354/6278/284340	4
	GO:0045089	positive regulation of innate immune response	5/41	353/17653	0.00128939	0.028062	0.0207099	3929/1690/6279/4321/6280	5
	GO:0009913	epidermal cell differentiation	5/41	355/17653	0.00132205	0.028062	0.0207099	9119/360/23581/1041/6278	5
	GO:0022617	extracellular matrix disassembly	3/41	94/17653	0.00134615	0.028062	0.0207099	4314/63827/4321	3
	GO:0002526	acute inflammatory response	4/41	215/17653	0.00152236	0.030942	0.0228354	3929/5004/629/6279	4
	GO:0019730	antimicrobial humoral response	3/41	108/17653	0.00200467	0.0397512	0.0293367	6279/6278/6280	3
	GO:0070268	cornification	3/41	113/17653	0.00228068	0.0433305	0.0319782	9119/23581/1041	3
	GO:0014002	astrocyte development	2/41	31/17653	0.00234507	0.0433305	0.0319782	6279/6280	2
	GO:2000403	positive regulation of lymphocyte migration	2/41	31/17653	0.00234507	0.0433305	0.0319782	6354/6278	2
	GO:0071624	positive regulation of granulocyte chemotaxis	2/41	32/17653	0.00249774	0.0443639	0.0327408	3929/6278	2
	GO:0050727	regulation of inflammatory response	5/41	411/17653	0.00251013	0.0443639	0.0327408	3929/629/6279/284340/6280	5
	GO:0045088	regulation of innate immune response	5/41	427/17653	0.00295958	0.047719	0.035217	3929/1690/6279/4321/6280	5
	GO:0032963	collagen metabolic process	3/41	124/17653	0.00296805	0.047719	0.035217	4314/4321/256076	3
	GO:0050729	positive regulation of inflammatory response	3/41	124/17653	0.00296805	0.047719	0.035217	3929/6279/6280	3
	GO:0003091	renal water homeostasis	2/41	35/17653	0.00298312	0.047719	0.035217	360/108	2
	GO:0002793	positive regulation of peptide secretion	4/41	259/17653	0.00299344	0.047719	0.035217	5004/6279/4321/6280	4
hsa-miR-135b-5p	GO:0002475	antigen processing and presentation via MHC class Ib	3/43	10/17653	1.59636e-06	0.00155485	0.00133758	910/909/913	3
	GO:0050715	positive regulation of cytokine secretion	5/43	116/17653	8.85924e-06	0.00431445	0.00371155	5004/5005/260434/2219/4321	5
	GO:0050718	positive regulation of interleukin-1 beta secretion	3/43	26/17653	3.366e-05	0.0109283	0.00940117	5004/5005/260434	3
	GO:0050716	positive regulation of interleukin-1 secretion	3/43	30/17653	5.22055e-05	0.0115119	0.00990326	5004/5005/260434	3
	GO:0050707	regulation of cytokine secretion	5/43	172/17653	5.90961e-05	0.0115119	0.00990326	5004/5005/260434/2219/4321	5
	GO:0032731	positive regulation of interleukin-1 beta production	3/43	35/17653	8.34474e-05	0.0133385	0.0114746	5004/5005/260434	3
	GO:0050706	regulation of interleukin-1 beta secretion	3/43	38/17653	0.000107011	0.0133385	0.0114746	5004/5005/260434	3
	GO:0050663	cytokine secretion	5/43	196/17653	0.000109557	0.0133385	0.0114746	5004/5005/260434/2219/4321	5
	GO:0032732	positive regulation of interleukin-1 production	3/43	43/17653	0.000155224	0.014725	0.0126674	5004/5005/260434	3
	GO:0050702	interleukin-1 beta secretion	3/43	44/17653	0.000166299	0.014725	0.0126674	5004/5005/260434	3
	GO:0050704	regulation of interleukin-1 secretion	3/43	44/17653	0.000166299	0.014725	0.0126674	5004/5005/260434	3
	GO:0050701	interleukin-1 secretion	3/43	51/17653	0.000258404	0.0202817	0.0174476	5004/5005/260434	3
	GO:0050714	positive regulation of protein secretion	5/43	238/17653	0.000270701	0.0202817	0.0174476	5004/5005/260434/2219/4321	5
	GO:1904469	positive regulation of tumor necrosis factor secretion	2/43	12/17653	0.000376637	0.0243044	0.0209082	5004/5005	2
	GO:0032651	regulation of interleukin-1 beta production	3/43	58/17653	0.000378357	0.0243044	0.0209082	5004/5005/260434	3
	GO:0002793	positive regulation of peptide secretion	5/43	259/17653	0.000399251	0.0243044	0.0209082	5004/5005/260434/2219/4321	5
	GO:0051222	positive regulation of protein transport	6/43	427/17653	0.000552388	0.0313045	0.0269301	4604/5004/5005/260434/2219/4321	6
	GO:0032611	interleukin-1 beta production	3/43	67/17653	0.000578523	0.0313045	0.0269301	5004/5005/260434	3
	GO:0032652	regulation of interleukin-1 production	3/43	72/17653	0.000714169	0.0366105	0.0314946	5004/5005/260434	3
	GO:1904951	positive regulation of establishment of protein localization	6/43	462/17653	0.000834178	0.0391861	0.0337103	4604/5004/5005/260434/2219/4321	6
	GO:0060973	cell migration involved in heart development	2/43	19/17653	0.000965325	0.0391861	0.0337103	55897/655	2
	GO:1903861	positive regulation of dendrite extension	2/43	19/17653	0.000965325	0.0391861	0.0337103	22999/8437	2
	GO:1904467	regulation of tumor necrosis factor secretion	2/43	19/17653	0.000965325	0.0391861	0.0337103	5004/5005	2
	GO:0019884	antigen processing and presentation of exogenous antigen	4/43	181/17653	0.000965571	0.0391861	0.0337103	50489/910/909/913	4
	GO:0032612	interleukin-1 production	3/43	82/17653	0.00104268	0.0401186	0.0345125	5004/5005/260434	3
	GO:1990774	tumor necrosis factor secretion	2/43	20/17653	0.00107093	0.0401186	0.0345125	5004/5005	2
	GO:1903859	regulation of dendrite extension	2/43	22/17653	0.001298	0.0468243	0.0402811	22999/8437	2
hsa-miR-150-5p	GO:0042178	xenobiotic catabolic process	3/38	11/17653	1.50044e-06	0.0010158	0.000796025	5446/2944/2946	3
	GO:0098754	detoxification	5/38	119/17653	5.37471e-06	0.00181934	0.00142571	5446/3040/3039/2944/2946	5
	GO:0042537	benzene-containing compound metabolic process	3/38	23/17653	1.58199e-05	0.00357002	0.00279762	5446/2944/2946	3
	GO:1990748	cellular detoxification	4/38	101/17653	6.41628e-05	0.0108596	0.00851002	3040/3039/2944/2946	4
	GO:0001574	ganglioside biosynthetic process	2/38	10/17653	0.000200845	0.0271944	0.0213107	8128/55808	2
	GO:1904469	positive regulation of tumor necrosis factor secretion	2/38	12/17653	0.000293772	0.0331473	0.0259757	5004/5005	2
	GO:0015671	oxygen transport	2/38	15/17653	0.000465464	0.045017	0.0352773	3040/3039	2
	GO:0001573	ganglioside metabolic process	2/38	18/17653	0.00067549	0.0481326	0.0377188	8128/55808	2
	GO:0015669	gas transport	2/38	19/17653	0.000753935	0.0481326	0.0377188	3040/3039	2
	GO:1904467	regulation of tumor necrosis factor secretion	2/38	19/17653	0.000753935	0.0481326	0.0377188	5004/5005	2
	GO:1990774	tumor necrosis factor secretion	2/38	20/17653	0.000836569	0.0481326	0.0377188	5004/5005	2
	GO:0097503	sialylation	2/38	21/17653	0.000923374	0.0481326	0.0377188	8128/55808	2
	GO:1901685	glutathione derivative metabolic process	2/38	22/17653	0.00101433	0.0481326	0.0377188	2944/2946	2
	GO:1901687	glutathione derivative biosynthetic process	2/38	22/17653	0.00101433	0.0481326	0.0377188	2944/2946	2
	GO:0042744	hydrogen peroxide catabolic process	2/38	23/17653	0.00110943	0.0481326	0.0377188	3040/3039	2
	GO:0098869	cellular oxidant detoxification	3/38	97/17653	0.0011801	0.0481326	0.0377188	3040/3039/2946	3
	GO:0006688	glycosphingolipid biosynthetic process	2/38	24/17653	0.00120865	0.0481326	0.0377188	8128/55808	2
hsa-miR-1247-5p	GO:0008544	epidermis development	8/36	462/17653	3.29086e-06	0.0034544	0.00244454	6278/9119/360/25984/646/11005/22943/23581	8
	GO:0061844	antimicrobial humoral immune response mediated by antimicrobial peptide	4/36	59/17653	6.11941e-06	0.0034544	0.00244454	6278/820/11005/84659	4
	GO:0043588	skin development	7/36	413/17653	1.69318e-05	0.006372	0.00450921	6278/9119/360/25984/11005/22943/23581	7
	GO:0030216	keratinocyte differentiation	6/36	302/17653	3.01569e-05	0.00851177	0.00602343	6278/9119/360/25984/11005/23581	6
	GO:0019730	antimicrobial humoral response	4/36	108/17653	6.71142e-05	0.0129114	0.00913687	6278/820/11005/84659	4
	GO:0009913	epidermal cell differentiation	6/36	355/17653	7.41687e-05	0.0129114	0.00913687	6278/9119/360/25984/11005/23581	6
	GO:0070268	cornification	4/36	113/17653	8.00529e-05	0.0129114	0.00913687	9119/25984/11005/23581	4
	GO:0019731	antibacterial humoral response	3/36	46/17653	0.000111317	0.0157096	0.011117	820/11005/84659	3
	GO:0031652	positive regulation of heat generation	2/36	11/17653	0.000219837	0.0270065	0.0191114	1268/10874	2
	GO:0060393	regulation of pathway-restricted SMAD protein phosphorylation	3/36	61/17653	0.000258436	0.0270065	0.0191114	655/653/22943	3
	GO:0060389	pathway-restricted SMAD protein phosphorylation	3/36	64/17653	0.000297926	0.0270065	0.0191114	655/653/22943	3
	GO:0042742	defense response to bacterium	5/36	293/17653	0.000301005	0.0270065	0.0191114	6278/3929/820/11005/84659	5
	GO:0031650	regulation of heat generation	2/36	13/17653	0.000310969	0.0270065	0.0191114	1268/10874	2
	GO:0030574	collagen catabolic process	3/36	68/17653	0.000356364	0.0272715	0.019299	256076/131873/4314	3
	GO:0044146	negative regulation of growth of symbiont involved in interaction with host	2/36	14/17653	0.000362332	0.0272715	0.019299	3929/820	2
	GO:0044144	modulation of growth of symbiont involved in interaction with host	2/36	15/17653	0.00041754	0.0294626	0.0208495	3929/820	2
	GO:0050804	modulation of chemical synaptic transmission	5/36	335/17653	0.000555374	0.0332289	0.0235148	1268/10874/22943/9699/140730	5
	GO:0099177	regulation of trans-synaptic signaling	5/36	335/17653	0.000555374	0.0332289	0.0235148	1268/10874/22943/9699/140730	5
	GO:0044110	growth involved in symbiotic interaction	2/36	18/17653	0.000606078	0.0332289	0.0235148	3929/820	2
	GO:0044116	growth of symbiont involved in interaction with host	2/36	18/17653	0.000606078	0.0332289	0.0235148	3929/820	2
	GO:0045666	positive regulation of neuron differentiation	5/36	343/17653	0.000618076	0.0332289	0.0235148	1268/655/653/22943/9699	5
	GO:0050829	defense response to Gram-negative bacterium	3/36	84/17653	0.000662555	0.0339024	0.0239914	6278/3929/84659	3
	GO:0031346	positive regulation of cell projection organization	5/36	353/17653	0.000703781	0.0339024	0.0239914	1268/655/2823/653/9699	5
	GO:0031649	heat generation	2/36	20/17653	0.000750718	0.0339024	0.0239914	1268/10874	2
	GO:0060039	pericardium development	2/36	20/17653	0.000750718	0.0339024	0.0239914	655/653	2
	GO:0003272	endocardial cushion formation	2/36	21/17653	0.000828678	0.034651	0.0245211	655/653	2
	GO:0060713	labyrinthine layer morphogenesis	2/36	21/17653	0.000828678	0.034651	0.0245211	655/653	2
	GO:0050830	defense response to Gram-positive bacterium	3/36	92/17653	0.000863511	0.034818	0.0246393	3929/820/84659	3
	GO:0019233	sensory perception of pain	3/36	95/17653	0.000947787	0.0368983	0.0261114	1268/8989/10874	3
	GO:0060259	regulation of feeding behavior	2/36	24/17653	0.00108494	0.0369362	0.0261382	1268/10874	2
	GO:0031424	keratinization	4/36	226/17653	0.00111727	0.0369362	0.0261382	9119/25984/11005/23581	4
	GO:0000302	response to reactive oxygen species	4/36	227/17653	0.00113567	0.0369362	0.0261382	655/6278/8989/4314	4
	GO:0045992	negative regulation of embryonic development	2/36	25/17653	0.00117777	0.0369362	0.0261382	655/22943	2
	GO:0060037	pharyngeal system development	2/36	25/17653	0.00117777	0.0369362	0.0261382	655/653	2
	GO:0060669	embryonic placenta morphogenesis	2/36	25/17653	0.00117777	0.0369362	0.0261382	655/653	2
	GO:2000300	regulation of synaptic vesicle exocytosis	2/36	25/17653	0.00117777	0.0369362	0.0261382	9699/140730	2
	GO:0060571	morphogenesis of an epithelial fold	2/36	26/17653	0.00127428	0.0388829	0.0275158	655/653	2
	GO:1902803	regulation of synaptic vesicle transport	2/36	28/17653	0.0014783	0.043921	0.0310811	9699/140730	2
	GO:0003203	endocardial cushion morphogenesis	2/36	29/17653	0.00158577	0.045906	0.0324858	655/653	2
	GO:0050769	positive regulation of neurogenesis	5/36	430/17653	0.00169467	0.047832	0.0338488	1268/655/653/22943/9699	5
hsa-miR-31-5p	GO:0008544	epidermis development	8/42	462/17653	1.11847e-05	0.0091379	0.00734658	1041/8549/23581/6278/11202/360/55283/51806	8

## Sheet: KEGG
miRNAs	ID	Description	GeneRatio	BgRatio	pvalue	p.adjust	qvalue	geneID	Count
hsa-miR-184	hsa04978	Mineral absorption	2018-03-25	51/7403	0.000636694	0.0496621	0.0462441	10568/6523/478	3
hsa-miR-196a-5p	hsa05034	Alcoholism	2018-05-21	180/7403	0.000119199	0.0068785	0.0057785	2786/1813/2354/51806/4129	5
	hsa00350	Tyrosine metabolism	2018-03-21	36/7403	0.000132279	0.0068785	0.0057785	3081/5409/4129	3
	hsa05030	Cocaine addiction	2018-03-21	49/7403	0.000333329	0.0115367	0.0096918	1813/2354/4129	3
	hsa04728	Dopaminergic synapse	2018-04-21	131/7403	0.000443721	0.0115367	0.0096918	2786/1813/51806/4129	4
	hsa05031	Amphetamine addiction	2018-03-21	68/7403	0.000875814	0.0182169	0.0153037	2354/51806/4129	3
	hsa00340	Histidine metabolism	2018-02-21	23/7403	0.00187072	0.0324258	0.0272403	26/4129	2
	hsa04015	Rap1 signaling pathway	2018-04-21	206/7403	0.00240219	0.0356896	0.0299822	1268/1813/51806/1950	4
	hsa04726	Serotonergic synapse	2018-03-21	113/7403	0.00376941	0.0490023	0.0411659	247/2786/4129	3
hsa-miR-203b-5p	hsa00350	Tyrosine metabolism	2018-03-19	36/7403	9.70213e-05	0.00465702	0.00428936	5409/222/3081	3
hsa-miR-375	hsa05143	African trypanosomiasis	2018-02-09	35/7403	0.000765684	0.00975024	0.00789493	3040/3039	2
	hsa05144	Malaria	2018-02-09	49/7403	0.00150004	0.00975024	0.00789493	3040/3039	2
hsa-miR-6510-5p	hsa04080	Neuroactive ligand-receptor interaction	2018-05-21	278/7403	0.000893156	0.0375125	0.0347861	10886/2925/84634/5733/6752	5
hsa-miR-363-5p	hsa04657	IL-17 signaling pathway	2018-05-17	93/7403	1.54232e-06	0.000117216	0.000117216	6354/4314/6279/6278/6280	5
hsa-miR-31-5p	hsa04971	Gastric acid secretion	2018-03-14	75/7403	0.000335544	0.03087	0.0254307	108/6752/51806	3
	hsa04713	Circadian entrainment	2018-03-14	96/7403	0.000693514	0.0319017	0.0262805	51655/108/51806	3
hsa-miR-9-5p	hsa05143	African trypanosomiasis	2018-02-11	35/7403	0.00116287	0.0181794	0.0143521	3040/3039	2
	hsa05144	Malaria	2018-02-11	49/7403	0.00227242	0.0181794	0.0143521	3040/3039	2
hsa-miR-3200-5p	hsa00830	Retinol metabolism	2018-03-21	66/7403	0.000802612	0.0473541	0.040553	1558/8608/125	3
hsa-miR-202-5p	hsa04270	Vascular smooth muscle contraction	2018-04-19	121/7403	0.000217679	0.0191557	0.0162686	51806/5320/108/4629	4
	hsa04971	Gastric acid secretion	2018-03-19	75/7403	0.000861287	0.0319381	0.0271245	51806/108/6752	3
	hsa04657	IL-17 signaling pathway	2018-03-19	93/7403	0.00160754	0.0319381	0.0271245	6278/4314/6279	3
	hsa04713	Circadian entrainment	2018-03-19	96/7403	0.0017614	0.0319381	0.0271245	51806/108/51655	3
	hsa04750	Inflammatory mediator regulation of TRP channels	2018-03-19	97/7403	0.00181467	0.0319381	0.0271245	51806/108/8989	3

## Sheet: Reactome
miRNAs	ID	Description	GeneRatio	BgRatio	pvalue	p.adjust	qvalue	geneID	Count
hsa-miR-205-5p	R-HSA-432040	Vasopressin regulates renal water homeostasis via Aquaporins	2018-03-29	43/10561	0.0002134	0.0287533	0.0231451	108/360/2786	3
	R-HSA-445717	Aquaporin-mediated transport	2018-03-29	52/10561	0.00037586	0.0287533	0.0231451	108/360/2786	3
hsa-miR-203b-5p	R-HSA-425407	SLC-mediated transmembrane transport	2018-05-25	246/10561	0.000238821	0.0277033	0.0193571	1811/55089/213/9058/347	5
	R-HSA-8978868	Fatty acid metabolism	2018-04-25	181/10561	0.000796535	0.046199	0.0322806	7069/247/33/1558	4
hsa-miR-375	R-HSA-1237044	Erythrocytes take up carbon dioxide and release oxygen	2018-02-20	13/10561	0.00026247	0.00647425	0.0051573	3040/3039	2
	R-HSA-1480926	O2/CO2 exchange in erythrocytes	2018-02-20	13/10561	0.00026247	0.00647425	0.0051573	3040/3039	2
	R-HSA-2168880	Scavenging of heme from plasma	2018-02-20	13/10561	0.00026247	0.00647425	0.0051573	3040/3039	2
	R-HSA-2173782	Binding and Uptake of Ligands by Scavenger Receptors	2018-02-20	42/10561	0.00280344	0.041491	0.0330511	3040/3039	2
	R-HSA-419037	NCAM1 interactions	2018-02-20	42/10561	0.00280344	0.041491	0.0330511	8128/6900	2
hsa-miR-6510-5p	R-HSA-419037	NCAM1 interactions	3/34	42/10561	0.000321222	0.014857	0.0103773	1299/256076/8128	3
	R-HSA-112310	Neurotransmitter release cycle	3/34	51/10561	0.000571293	0.014857	0.0103773	6506/6538/8825	3
	R-HSA-211958	Miscellaneous substrates	2/34	12/10561	0.000650716	0.014857	0.0103773	1580/126410	2
	R-HSA-211979	Eicosanoids	2/34	12/10561	0.000650716	0.014857	0.0103773	1580/126410	2
	R-HSA-2142753	Arachidonic acid metabolism	3/34	59/10561	0.000876289	0.014857	0.0103773	1580/3248/126410	3
	R-HSA-211935	Fatty acids	2/34	15/10561	0.00102898	0.014857	0.0103773	1580/126410	2
	R-HSA-375165	NCAM signaling for neurite out-growth	3/34	63/10561	0.00106106	0.014857	0.0103773	1299/256076/8128	3
	R-HSA-1442490	Collagen degradation	3/34	64/10561	0.00111081	0.014857	0.0103773	1299/256076/4321	3
	R-HSA-2142691	Synthesis of Leukotrienes (LT) and Eoxins (EX)	2/34	21/10561	0.00203321	0.0241726	0.016884	1580/126410	2
	R-HSA-375276	Peptide ligand-binding receptors	4/34	189/10561	0.00302817	0.0324014	0.0226316	10886/2925/84634/6752	4
	R-HSA-373076	Class A/1 (Rhodopsin-like receptors)	5/34	324/10561	0.00352796	0.0343174	0.0239698	10886/2925/84634/5733/6752	5
hsa-miR-363-5p	R-HSA-5686938	Regulation of TLR by endogenous ligand	2018-03-26	19/10561	1.25054e-05	0.00126304	0.000855632	3929/6279/6280	3
	R-HSA-1474228	Degradation of the extracellular matrix	2018-04-26	139/10561	0.000343041	0.0168198	0.0113943	4314/63827/4321/256076	4
	R-HSA-1442490	Collagen degradation	2018-03-26	64/10561	0.000499597	0.0168198	0.0113943	4314/4321/256076	3
	R-HSA-6803157	Antimicrobial peptides	2018-03-26	101/10561	0.00188133	0.0475035	0.0321806	6279/6278/6280	3
hsa-miR-577	R-HSA-211979	Eicosanoids	2018-02-26	12/10561	0.000378884	0.0333021	0.0274754	4051/66002	2
	R-HSA-211935	Fatty acids	2018-02-26	15/10561	0.000600037	0.0333021	0.0274754	4051/66002	2
hsa-miR-150-5p	R-HSA-1237044	Erythrocytes take up carbon dioxide and release oxygen	2018-02-24	13/10561	0.000380214	0.0157155	0.012407	3040/3039	2
	R-HSA-1480926	O2/CO2 exchange in erythrocytes	2018-02-24	13/10561	0.000380214	0.0157155	0.012407	3040/3039	2
	R-HSA-2168880	Scavenging of heme from plasma	2018-02-24	13/10561	0.000380214	0.0157155	0.012407	3040/3039	2
hsa-miR-1247-5p	R-HSA-6809371	Formation of the cornified envelope	2018-04-24	129/10561	0.000186792	0.00745358	0.00468	9119/25984/11005/23581	4
	R-HSA-2022090	Assembly of collagen fibrils and other multimeric structures	2018-03-24	61/10561	0.000340388	0.00745358	0.00468	256076/131873/4314	3
	R-HSA-1442490	Collagen degradation	2018-03-24	64/10561	0.000392294	0.00745358	0.00468	256076/131873/4314	3
	R-HSA-1474290	Collagen formation	2018-03-24	90/10561	0.00106412	0.0141072	0.0088577	256076/131873/4314	3
	R-HSA-6805567	Keratinization	2018-04-24	214/10561	0.00126674	0.0141072	0.0088577	9119/25984/11005/23581	4
	R-HSA-6803157	Antimicrobial peptides	2018-03-24	101/10561	0.00148497	0.0141072	0.0088577	6278/820/84659	3
	R-HSA-1474228	Degradation of the extracellular matrix	2018-03-24	139/10561	0.00368821	0.0251789	0.0158095	256076/131873/4314	3
	R-HSA-419037	NCAM1 interactions	2018-02-24	42/10561	0.00403158	0.0251789	0.0158095	256076/131873	2
	R-HSA-1474244	Extracellular matrix organization	2018-04-24	300/10561	0.00432746	0.0251789	0.0158095	256076/655/131873/4314	4
	R-HSA-8948216	Collagen chain trimerization	2018-02-24	44/10561	0.00441735	0.0251789	0.0158095	256076/131873	2
	R-HSA-186797	Signaling by PDGF	2018-02-24	58/10561	0.00757068	0.0392299	0.0246319	256076/131873	2
	R-HSA-375165	NCAM signaling for neurite out-growth	2018-02-24	63/10561	0.0088831	0.0421947	0.0264935	256076/131873	2
	R-HSA-1650814	Collagen biosynthesis and modifying enzymes	2018-02-24	67/10561	0.0100012	0.0438515	0.0275337	256076/131873	2
	R-HSA-416476	G alpha (q) signalling events	2018-03-24	210/10561	0.0115299	0.0469433	0.029475	10874/84634/4314	3
	R-HSA-3000178	ECM proteoglycans	2018-02-24	75/10561	0.0124146	0.0471755	0.0296208	256076/131873	2
hsa-miR-4724-5p	R-HSA-211958	Miscellaneous substrates	2/30	12/10561	0.000505842	0.0218135	0.0170632	126410/1580	2
	R-HSA-211979	Eicosanoids	2/30	12/10561	0.000505842	0.0218135	0.0170632	126410/1580	2
	R-HSA-2142753	Arachidonic acid metabolism	2018-03-30	59/10561	0.000604043	0.0218135	0.0170632	3248/126410/1580	3
	R-HSA-211935	Fatty acids	2/30	15/10561	0.000800495	0.0218135	0.0170632	126410/1580	2
	R-HSA-2142691	Synthesis of Leukotrienes (LT) and Eoxins (EX)	2/30	21/10561	0.00158412	0.0345339	0.0270135	126410/1580	2
hsa-miR-135a-5p	R-HSA-419037	NCAM1 interactions	2018-03-25	42/10561	0.000126577	0.0130374	0.0103926	1299/6900/776	3
	R-HSA-375165	NCAM signaling for neurite out-growth	2018-03-25	63/10561	0.00042372	0.0218216	0.0173948	1299/6900/776	3
hsa-miR-9-5p	R-HSA-2142753	Arachidonic acid metabolism	2018-03-21	59/10561	0.000205072	0.00543556	0.00381443	126410/5446/5444	3
	R-HSA-1237044	Erythrocytes take up carbon dioxide and release oxygen	2018-02-21	13/10561	0.000289896	0.00543556	0.00381443	3040/3039	2
	R-HSA-1480926	O2/CO2 exchange in erythrocytes	2018-02-21	13/10561	0.000289896	0.00543556	0.00381443	3040/3039	2
	R-HSA-2168880	Scavenging of heme from plasma	2018-02-21	13/10561	0.000289896	0.00543556	0.00381443	3040/3039	2
	R-HSA-2173782	Binding and Uptake of Ligands by Scavenger Receptors	2018-02-21	42/10561	0.00309075	0.0463613	0.0325342	3040/3039	2
hsa-miR-33b-5p	R-HSA-211859	Biological oxidations	2018-05-27	224/10561	0.00022635	0.0305572	0.0185845	1558/26/91703/1591/22977	5
	R-HSA-9018677	Biosynthesis of DHA-derived SPMs	2018-02-27	17/10561	0.000836037	0.0353661	0.0215092	1558/3248	2
	R-HSA-5423646	Aflatoxin activation and detoxification	2018-02-27	19/10561	0.00104788	0.0353661	0.0215092	91703/22977	2
	R-HSA-9018678	Biosynthesis of specialized proresolving mediators (SPMs)	2018-02-27	19/10561	0.00104788	0.0353661	0.0215092	1558/3248	2
hsa-miR-301a-5p	R-HSA-9018677	Biosynthesis of DHA-derived SPMs	2018-02-25	17/10561	0.000715915	0.0367996	0.0321229	1558/3248	2
	R-HSA-9018678	Biosynthesis of specialized proresolving mediators (SPMs)	2018-02-25	19/10561	0.00089755	0.0367996	0.0321229	1558/3248	2
	R-HSA-6803157	Antimicrobial peptides	2018-03-25	101/10561	0.00167581	0.0458056	0.0399843	84659/820/1672	3

## Sheet: DisGeNET
miRNAs	ID	Description	GeneRatio	BgRatio	pvalue	p.adjust	qvalue	geneID	Count
hsa-miR-205-5p	umls:C0153381	Malignant neoplasm of mouth	8/37	418/17381	2.19159e-06	0.00245896	0.00151104	2944/4314/360/2118/4321/1950/28/22943	8
	umls:C0206693	Medullary carcinoma	4/37	56/17381	5.89643e-06	0.00272022	0.00167159	4314/360/1950/23541	4
	umls:C0008677	Bronchitis, Chronic	4/37	59/17381	7.27332e-06	0.00272022	0.00167159	2944/4314/4321/1950	4
	umls:C0948201	Alloimmunisation	3/37	20/17381	9.87395e-06	0.00276964	0.00170196	4321/23541/28	3
	umls:C0013595	Eczema	7/37	406/17381	2.02478e-05	0.00454361	0.00279207	23581/2944/360/6278/9628/1950/23541	7
	umls:C0220641	Lip and Oral Cavity Carcinoma	7/37	419/17381	2.47898e-05	0.00455726	0.00280046	2944/360/2118/4321/1950/28/22943	7
	umls:C0149521	Pancreatitis, Chronic	6/37	292/17381	3.20326e-05	0.00455726	0.00280046	23581/2944/4314/629/1950/28	6
	umls:C0850666	Helicobacter pylori infection	6/37	297/17381	3.5227e-05	0.00455726	0.00280046	2944/4314/360/8549/1950/28	6
	umls:C0266929	Chronic Periodontitis	5/37	179/17381	3.65556e-05	0.00455726	0.00280046	1041/3081/4314/360/9628	5
	umls:C0011615	Dermatitis, Atopic	7/37	477/17381	5.65674e-05	0.00592431	0.00364051	23581/2944/360/6278/9628/1950/23541	7
	umls:C0037274	Dermatologic disorders	7/37	479/17381	5.80815e-05	0.00592431	0.00364051	1041/2944/4314/360/51806/6278/4321	7
	umls:C0037286	Skin Neoplasms	6/37	336/17381	6.99672e-05	0.00614844	0.00377824	23581/2944/4314/360/6278/1950	6
	umls:C0264408	Childhood asthma	4/37	105/17381	7.12386e-05	0.00614844	0.00377824	5004/108/2944/28	4
	umls:C0018213	Graves Disease	6/37	355/17381	9.47501e-05	0.00759355	0.00466627	1041/2944/9628/23541/28/6752	6
	umls:C0685938	Malignant neoplasm of gastrointestinal tract	5/37	234/17381	0.000129971	0.00948959	0.00583139	2944/8549/629/1950/28	5
	umls:C0017168	Gastroesophageal reflux disease	4/37	124/17381	0.000135833	0.00948959	0.00583139	2944/4314/1950/22943	4
	umls:C0042974	von Willebrand Disease	3/37	48/17381	0.000143782	0.00948959	0.00583139	1690/4321/28	3
	umls:C0334463	Malignant Fibrous Histiocytoma	3/37	56/17381	0.000227752	0.0126397	0.00776715	655/1950/22943	3
	umls:C0584960	Factor V Leiden mutation	3/37	56/17381	0.000227752	0.0126397	0.00776715	23581/1041/28	3
	umls:C3811653	Experimental Organism Basal Cell Carcinoma	5/37	265/17381	0.000232007	0.0126397	0.00776715	23581/2944/4314/6278/646	5
	umls:C0031099	Periodontitis	5/37	270/17381	0.000252965	0.0126397	0.00776715	2944/4314/360/4321/1950	5
	umls:C1336076	Sporadic Breast Carcinoma	4/37	147/17381	0.000261085	0.0126397	0.00776715	2944/2118/4321/28	4
	umls:C0029172	Oral Submucous Fibrosis	3/37	59/17381	0.000265929	0.0126397	0.00776715	655/2944/4314	3
	umls:C0525045	Mood Disorders	5/37	275/17381	0.000275336	0.0126397	0.00776715	5004/1041/2944/28/8128	5
	umls:C0262655	Recurrent urinary tract infection	2/37	12/17381	0.000287139	0.0126397	0.00776715	1950/28	2
	umls:C0019061	Hemolytic-Uremic Syndrome	3/37	62/17381	0.000308018	0.0126397	0.00776715	629/28/8128	3
	umls:C0033999	Pterygium	3/37	64/17381	0.000338332	0.0126397	0.00776715	2944/4314/1950	3
	umls:C0041182	Trophoblastic Neoplasms	2/37	13/17381	0.000338891	0.0126397	0.00776715	1950/22943	2
	umls:C0221376	Hydrosalpinx (disease)	2/37	13/17381	0.000338891	0.0126397	0.00776715	23581/23541	2
	umls:C1827820	Fast acetylator due to N-acetyltransferase enzyme variant	2/37	13/17381	0.000338891	0.0126397	0.00776715	2944/1950	2
	umls:C0494165	Secondary malignant neoplasm of liver	6/37	452/17381	0.000350864	0.0126397	0.00776715	655/2118/9628/4321/1950/6752	6
	umls:C1847835	VITILIGO-ASSOCIATED MULTIPLE AUTOIMMUNE DISEASE SUSCEPTIBILITY 1 (finding)	4/37	160/17381	0.000360491	0.0126397	0.00776715	2944/360/23541/28	4
	umls:C0022353	Neonatal Jaundice	2/37	14/17381	0.000394843	0.0126766	0.00778981	2944/28	2
	umls:C1840311	Laryngeal cleft	2/37	14/17381	0.000394843	0.0126766	0.00778981	8989/9628	2
	umls:C0279628	Adenocarcinoma Of Esophagus	5/37	300/17381	0.000410629	0.0126766	0.00778981	2944/4314/2118/4321/1950	5
	umls:C0011603	Dermatitis	4/37	168/17381	0.000433681	0.0126766	0.00778981	23581/4314/6278/1950	4
	umls:C0024232	Lymphatic Metastasis	4/37	168/17381	0.000433681	0.0126766	0.00778981	2944/4314/360/1950	4
	umls:C0339573	Glaucoma, Primary Open Angle	4/37	168/17381	0.000433681	0.0126766	0.00778981	2944/4321/23541/28	4
	umls:C0037284	Skin lesion	3/37	70/17381	0.00044063	0.0126766	0.00778981	8989/6278/23541	3
	umls:C0027439	Nasopharyngeal Neoplasms	3/37	74/17381	0.000518756	0.0142105	0.00873238	2944/4314/4321	3
	umls:C0260662	Hearing problem	2/37	16/17381	0.000519277	0.0142105	0.00873238	2944/1690	2
	umls:C0041341	Tuberous Sclerosis	4/37	179/17381	0.000550898	0.0146365	0.00899418	253152/9628/1950/28	4
	umls:C0013295	Duodenal Ulcer	3/37	76/17381	0.000560935	0.0146365	0.00899418	4314/1950/28	3
	umls:C0017411	Female Genital Diseases	2/37	17/17381	0.000587725	0.014987	0.00920956	2944/6278	2
	umls:C0730607	Severe chronic obstructive pulmonary disease	2/37	18/17381	0.000660304	0.0164636	0.0101169	108/2944	2
	umls:C0025281	Meniere Disease	2/37	19/17381	0.000736998	0.0179764	0.0110465	360/1690	2
	umls:C0022602	Actinic keratosis	3/37	86/17381	0.000804733	0.0191158	0.0117468	2944/4314/6752	3
	umls:C0279637	Anal carcinoma	2/37	20/17381	0.00081779	0.0191158	0.0117468	2944/1950	2
	umls:C0034885	Rectal Neoplasms	3/37	88/17381	0.000860371	0.0197007	0.0121062	2944/2118/1950	3
	umls:C0034069	Pulmonary Fibrosis	5/37	356/17381	0.000891281	0.0198162	0.0121771	655/23581/4314/4321/1950	5
	umls:C2608079	WARFARIN SENSITIVITY (disorder)	2/37	21/17381	0.000902662	0.0198162	0.0121771	5004/5005	2
	umls:C0151546	Oral Cavity Carcinoma	3/37	90/17381	0.000918398	0.0198162	0.0121771	2944/1950/22943	3
	umls:C0042900	Vitiligo	4/37	208/17381	0.000965795	0.0204457	0.012564	2944/360/23541/28	4
	umls:C0017601	Glaucoma	4/37	214/17381	0.00107324	0.0222995	0.0137031	1041/2944/4314/1690	4
	umls:C0240035	Interstitial fibrosis	3/37	97/17381	0.00114088	0.0228356	0.0140326	655/360/1950	3
	umls:C0041327	Tuberculosis, Pulmonary	4/37	218/17381	0.00114937	0.0228356	0.0140326	2944/4321/23541/28	4
	umls:C0007114	Malignant neoplasm of skin	4/37	221/17381	0.00120892	0.0228356	0.0140326	2944/360/6278/4321	4
	umls:C0008479	Chondrosarcoma	4/37	223/17381	0.00124979	0.0228356	0.0140326	655/4314/4321/22943	4
	umls:C0017152	Gastritis	4/37	223/17381	0.00124979	0.0228356	0.0140326	2944/4314/8549/1950	4
	umls:C0015306	Hereditary Multiple Exostoses	2/37	25/17381	0.00128262	0.0228356	0.0140326	1041/4321	2
	umls:C0035450	Rheumatoid Nodule	2/37	25/17381	0.00128262	0.0228356	0.0140326	4314/4321	2
	umls:C0162566	Porphyria Cutanea Tarda	2/37	25/17381	0.00128262	0.0228356	0.0140326	2944/4314	2
	umls:C1568272	Tendinopathy	2/37	25/17381	0.00128262	0.0228356	0.0140326	4314/28	2
	umls:C0595921	Intraocular pressure disorder	3/37	102/17381	0.00131893	0.0228356	0.0140326	4314/1690/28	3
	umls:C1623038	Cirrhosis	5/37	389/17381	0.00132292	0.0228356	0.0140326	655/2944/4314/1950/22943	5
	umls:C0033817	Pseudomonas Infections	2/37	26/17381	0.00138765	0.02359	0.0144962	2944/28	2
	umls:C0079487	Helicobacter Infections	3/37	108/17381	0.00155457	0.0260332	0.0159975	2944/4314/28	3
	umls:C0007117	Basal cell carcinoma	3/37	109/17381	0.00159623	0.0261739	0.016084	2944/4314/8549	3
	umls:C0001622	Adrenal Gland Hyperfunction	2/37	28/17381	0.00160963	0.0261739	0.016084	1950/6752	2
	umls:C0238339	Hereditary pancreatitis	3/37	110/17381	0.00163859	0.0261781	0.0160866	2944/8549/28	3
	umls:C0038358	Gastric ulcer	3/37	111/17381	0.00168165	0.0261781	0.0160866	4314/1950/28	3
	umls:C0034341	Pyruvate Carboxylase Deficiency Disease	2/37	29/17381	0.00172654	0.0261781	0.0160866	2944/629	2
	umls:C0206720	Squamous Cell Neoplasms	2/37	29/17381	0.00172654	0.0261781	0.0160866	2944/1950	2
	umls:C0221406	Pituitary-dependent Cushing's disease	2/37	29/17381	0.00172654	0.0261781	0.0160866	1950/6752	2
	umls:C0007786	Brain Ischemia	5/37	415/17381	0.00175946	0.0263215	0.0161747	2944/4314/360/28/22943	5
	umls:C0747845	early pregnancy	3/37	114/17381	0.00181507	0.0267962	0.0164664	2944/2118/22943	3
	umls:C0242666	Protein S Deficiency	2/37	30/17381	0.00184739	0.0269191	0.0165419	1041/1950	2
	umls:C0000786	Spontaneous abortion	4/37	249/17381	0.00187308	0.0269436	0.0165569	2944/629/4321/1950	4
	umls:C0010495	Cutis Laxa	2/37	31/17381	0.00197216	0.0276595	0.0169969	4314/4321	2
	umls:C1852467	Creutzfeldt-Jakob Disease, Sporadic	2/37	31/17381	0.00197216	0.0276595	0.0169969	23581/253152	2
	umls:C0278996	Cancer of Head and Neck	5/37	430/17381	0.00205513	0.0284674	0.0174933	2944/4314/6278/1950/23541	5
	umls:C1302401	Adenoma of large intestine	4/37	257/17381	0.00210167	0.028757	0.0176713	2944/4314/2118/8549	4
	umls:C0079474	Hallopeau-Siemens Disease	2/37	33/17381	0.00223337	0.0294804	0.0181158	4314/1950	2
	umls:C0275522	Asymptomatic Infections	2/37	33/17381	0.00223337	0.0294804	0.0181158	23581/28	2
	umls:C1853195	Prostate Cancer, Hereditary, 7	2/37	33/17381	0.00223337	0.0294804	0.0181158	2118/1950	2
	umls:C1272641	Systemic arterial pressure	5/37	442/17381	0.00231674	0.0301792	0.0185452	8989/57795/4314/8549/4321	5
	umls:C0221228	Comedone	2/37	34/17381	0.00236978	0.0301792	0.0185452	6278/1950	2
	umls:C0278838	Prostate cancer recurrent	2/37	34/17381	0.00236978	0.0301792	0.0185452	655/6752	2
	umls:C0524909	Hepatitis B, Chronic	4/37	267/17381	0.00241374	0.0301792	0.0185452	2944/4314/629/1950	4
	umls:C0031117	Peripheral Neuropathy	5/37	449/17381	0.00248018	0.0301792	0.0185452	655/2944/4314/1950/22943	5
	umls:C0011608	Dermatitis Herpetiformis	2/37	35/17381	0.00251004	0.0301792	0.0185452	4314/4321	2
	umls:C0220603	childhood brain tumor	2/37	35/17381	0.00251004	0.0301792	0.0185452	2944/9628	2
	umls:C0700208	Acquired scoliosis	2/37	35/17381	0.00251004	0.0301792	0.0185452	4314/9628	2
	umls:C0524910	Hepatitis C, Chronic	5/37	451/17381	0.00252838	0.0301792	0.0185452	2944/4314/4321/1950/23541	5
	umls:C0032927	Precancerous Conditions	5/37	455/17381	0.00262684	0.0307004	0.0188655	2944/4314/6278/4321/1950	5
	umls:C0263361	Psoriasis vulgaris	3/37	130/17381	0.00263814	0.0307004	0.0188655	1041/23541/28	3
	umls:C0677659	Gastro-esophageal reflux disease with esophagitis	2/37	36/17381	0.00265414	0.0307004	0.0188655	2944/22943	2
	umls:C0587248	Costello syndrome (disorder)	2/37	37/17381	0.00280205	0.0320806	0.0197137	9628/1950	2
	umls:C0007113	Rectal Carcinoma	4/37	280/17381	0.00286547	0.0324754	0.0199562	2944/2118/8549/1950	4
	umls:C0022593	Keratosis	2/37	38/17381	0.00295376	0.0328131	0.0201638	2944/4321	2
	umls:C1719495	Aggressive periodontitis, generalized	2/37	38/17381	0.00295376	0.0328131	0.0201638	9628/4321	2
	umls:C0278701	Gastric Adenocarcinoma	4/37	284/17381	0.00301539	0.0329113	0.0202241	2944/360/2118/1950	4
	umls:C0002940	Aneurysm	3/37	137/17381	0.00305996	0.0329113	0.0202241	23581/4314/4321	3
	umls:C0040053	Thrombosis	3/37	137/17381	0.00305996	0.0329113	0.0202241	5004/4314/28	3
	umls:C0010051	Coronary Aneurysm	2/37	39/17381	0.00310927	0.0329113	0.0202241	4314/4321	2
	umls:C0034951	Refractive Errors	2/37	39/17381	0.00310927	0.0329113	0.0202241	4314/22943	2
	umls:C0282488	Interstitial Cystitis	2/37	40/17381	0.00326854	0.0339565	0.0208664	8989/1950	2
	umls:C0346627	Intestinal Cancer	2/37	40/17381	0.00326854	0.0339565	0.0208664	23581/8549	2
	umls:C0151526	Premature Birth	4/37	292/17381	0.00333121	0.0342901	0.0210714	2944/4314/629/4321	4
	umls:C0007121	Bronchogenic Carcinoma	2/37	41/17381	0.00343156	0.035002	0.0215088	2944/360	2
	umls:C0341439	Chronic liver disease	3/37	144/17381	0.00352111	0.0355917	0.0218713	655/2944/4314	3
	umls:C0004763	Barrett Esophagus	3/37	145/17381	0.00359026	0.0359667	0.0221017	2944/1950/22943	3
	umls:C0553723	Squamous cell carcinoma of skin	3/37	146/17381	0.00366025	0.0361104	0.02219	360/8549/1950	3
	umls:C0032019	Pituitary Neoplasms	4/37	300/17381	0.00366898	0.0361104	0.02219	23581/2944/1950/6752	4
	umls:C0263454	Chloracne	2/37	43/17381	0.00376882	0.0367705	0.0225956	2944/1950	2
	umls:C0022665	Kidney Neoplasm	4/37	304/17381	0.00384631	0.0372031	0.0228615	2944/4314/9628/1950	4
	umls:C0038354	Stomach Diseases	2/37	44/17381	0.00394301	0.037492	0.023039	2944/360	2
	umls:C0559260	Congenital scoliosis	2/37	44/17381	0.00394301	0.037492	0.023039	4314/9628	2
	umls:C0751690	Malignant Peripheral Nerve Sheath Tumor	3/37	151/17381	0.00402271	0.0379284	0.0233072	9628/4321/1950	3
	umls:C0019045	Hemoglobinopathies	2/37	45/17381	0.00412089	0.0385304	0.0236771	2944/28	2
	umls:C0153633	Malignant neoplasm of brain	3/37	154/17381	0.00425033	0.0389303	0.0239228	4314/8549/1950	3
	umls:C1334274	Invasive Carcinoma	3/37	154/17381	0.00425033	0.0389303	0.0239228	8549/6278/1950	3
	umls:C0016978	gallbladder neoplasm	2/37	46/17381	0.00430246	0.0389303	0.0239228	2944/1950	2
	umls:C0677055	CARCINOMA OF VULVA	2/37	46/17381	0.00430246	0.0389303	0.0239228	2944/1950	2
	umls:C0023267	Fibroid Tumor	4/37	315/17381	0.00436391	0.0391704	0.0240704	253152/2944/4314/1950	4
	umls:C0206669	Hepatocellular Adenoma	2/37	48/17381	0.00467654	0.0416435	0.0255901	8549/1950	2
	umls:C0374997	Helicobacter pylori (H. pylori) infection in conditions classified elsewhere and of unspecified site	4/37	322/17381	0.00471678	0.0416711	0.0256071	2944/360/8549/28	4
	umls:C0004779	Basal Cell Nevus Syndrome	2/37	49/17381	0.00486903	0.0423903	0.026049	2944/4314	2
	umls:C0042133	Uterine Fibroids	4/37	325/17381	0.00487375	0.0423903	0.026049	253152/2944/4314/1950	4
	umls:C0005940	Bone Diseases	3/37	164/17381	0.00506514	0.0433824	0.0266586	655/4314/22943	3
	umls:C0263641	Epithelial hyperplasia of skin	2/37	50/17381	0.00506514	0.0433824	0.0266586	360/1950	2
	umls:C0035078	Kidney Failure	4/37	332/17381	0.00525366	0.0440316	0.0270576	655/3081/2944/1950	4
	umls:C0018671	Head and Neck Neoplasms	4/37	333/17381	0.00530951	0.0440316	0.0270576	2944/4314/1950/6752	4
	umls:C3495559	Juvenile arthritis	4/37	333/17381	0.00530951	0.0440316	0.0270576	2944/4314/1950/23541	4
	umls:C0993582	Arthritis, Experimental	3/37	167/17381	0.00532669	0.0440316	0.0270576	5004/4314/22943	3
	umls:C0027626	Neoplasm Invasiveness	3/37	168/17381	0.00541565	0.0440316	0.0270576	2944/4314/1950	3
	umls:C0030354	Papilloma	3/37	168/17381	0.00541565	0.0440316	0.0270576	23581/1950/23541	3
	umls:C0085400	Neurofibrillary degeneration (morphologic abnormality)	3/37	168/17381	0.00541565	0.0440316	0.0270576	253152/1950/22943	3
	umls:C0014869	Peptic Esophagitis	2/37	52/17381	0.00546814	0.0441385	0.0271233	2944/22943	2
	umls:C2607914	Allergic rhinitis (disorder)	3/37	170/17381	0.00559627	0.0448501	0.0275606	6278/23541/8128	3
	umls:C0010823	Cytomegalovirus Infections	3/37	174/17381	0.0059683	0.0474924	0.0291843	1950/28/89858	3
	umls:C1691215	Penile hypospadias	2/37	55/17381	0.00609934	0.0481934	0.029615	655/2944	2
	umls:C0027832	Neurofibromatosis 2	2/37	56/17381	0.00631681	0.048879	0.0300364	253152/1950	2
	umls:C0206692	Carcinoma, Lobular	2/37	56/17381	0.00631681	0.048879	0.0300364	655/6278	2
	umls:C0746102	Chronic lung disease	2/37	56/17381	0.00631681	0.048879	0.0300364	2944/4321	2
	umls:C0013537	Eclampsia	3/37	179/17381	0.0064538	0.0492596	0.0302702	2944/1950/23541	3
	umls:C0034067	Pulmonary Emphysema	3/37	179/17381	0.0064538	0.0492596	0.0302702	2944/4321/1950	3
hsa-miR-196a-5p	umls:C0020649	Hypotension	5/42	68/17381	6.00159e-07	0.000672178	0.000440959	1268/1813/213/2944/4129	5
	umls:C0013146	Drug abuse	5/42	101/17381	4.30082e-06	0.00240846	0.00157998	1268/1813/2354/213/2944	5
	umls:C0686347	Tardive Dyskinesia	4/42	64/17381	1.68441e-05	0.00501684	0.00329112	1268/1813/2944/4129	4
	umls:C0152115	Lingual-Facial-Buccal Dyskinesia	4/42	65/17381	1.79173e-05	0.00501684	0.00329112	1268/1813/2944/4129	4
	umls:C0013595	Eczema	7/42	406/17381	4.79829e-05	0.0103634	0.00679855	360/2354/213/2944/4129/820/1950	7
	umls:C0038586	Substance Use Disorders	3/42	31/17381	5.6261e-05	0.0103634	0.00679855	1268/1813/213	3
	umls:C0850666	Helicobacter pylori infection	6/42	297/17381	7.39919e-05	0.0103634	0.00679855	360/2354/2944/268/820/1950	6
	umls:C0003431	Antisocial Personality Disorder	3/42	35/17381	8.13704e-05	0.0103634	0.00679855	1268/1813/4129	3
	umls:C2937421	Prostatic Hyperplasia	4/42	96/17381	8.32773e-05	0.0103634	0.00679855	247/11012/2944/1950	4
	umls:C0007121	Bronchogenic Carcinoma	3/42	41/17381	0.0001312	0.0134076	0.00879559	360/213/2944	3
	umls:C0011615	Dermatitis, Atopic	7/42	477/17381	0.000131682	0.0134076	0.00879559	360/2354/213/2944/4129/820/1950	7
	umls:C0013386	Dyskinesia, Drug-Induced	3/42	49/17381	0.00022373	0.0198832	0.0130437	1813/2354/2944	3
	umls:C0149931	Migraine Disorders	5/42	232/17381	0.000230787	0.0198832	0.0130437	26/1268/1813/2944/4129	5
	umls:C0021122	Disruptive, Impulse Control, and Conduct Disorders	2/42	10/17381	0.00025339	0.0202712	0.0132982	1813/2354	2
	umls:C0035242	Respiratory Tract Diseases	3/42	56/17381	0.000332683	0.0233169	0.0152963	213/2220/2944	3
	umls:C0282350	Sexual abuse	2/42	12/17381	0.0003705	0.0233169	0.0152963	1813/4129	2
	umls:C0035222	Respiratory Distress Syndrome, Adult	4/42	142/17381	0.000375579	0.0233169	0.0152963	213/2944/268/1950	4
	umls:C0041696	Unipolar Depression	6/42	406/17381	0.00040301	0.0233169	0.0152963	1268/1813/2354/2944/4129/1950	6
	umls:C0013384	Dyskinetic syndrome	3/42	60/17381	0.000407945	0.0233169	0.0152963	1268/1813/4129	3
	umls:C0567312	Menopause present (finding)	3/42	61/17381	0.000428326	0.0233169	0.0152963	2786/148641/57633	3
	umls:C1827820	Fast acetylator due to N-acetyltransferase enzyme variant	2/42	13/17381	0.000437193	0.0233169	0.0152963	2944/1950	2
	umls:C0031099	Periodontitis	5/42	270/17381	0.000463428	0.0235927	0.0154771	360/213/2944/820/1950	5
	umls:C0003128	Anovulation	2/42	14/17381	0.000509277	0.0247996	0.0162689	1813/268	2
	umls:C0033941	Psychoses, Substance-Induced	3/42	66/17381	0.000540052	0.0252024	0.0165332	1268/1813/2944	3
	umls:C0010674	Cystic Fibrosis	6/42	438/17381	0.000601711	0.0269566	0.017684	22802/2354/2944/268/820/1950	6
	umls:C0004698	Balkan Nephropathy	2/42	16/17381	0.000669518	0.0273402	0.0179356	213/2944	2
	umls:C0392702	Abnormal involuntary movement	2/42	16/17381	0.000669518	0.0273402	0.0179356	1813/4129	2
	umls:C0236969	Substance-Related Disorders	4/42	167/17381	0.000692266	0.0273402	0.0179356	1268/1813/2944/27146	4
	umls:C0011603	Dermatitis	4/42	168/17381	0.000707916	0.0273402	0.0179356	2354/820/1950/6373	4
	umls:C0035126	Reperfusion Injury	5/42	305/17381	0.000804585	0.0281908	0.0184936	1268/2875/213/2944/1950	5
	umls:C0010823	Cytomegalovirus Infections	4/42	174/17381	0.000807129	0.0281908	0.0184936	89858/2220/268/1950	4
	umls:C0011253	Delusions	2/42	18/17381	0.000851024	0.0281908	0.0184936	1813/4129	2
	umls:C1512409	Hepatocarcinogenesis	6/42	471/17381	0.000879307	0.0281908	0.0184936	26/2354/213/2944/1950/6373	6
	umls:C0013537	Eclampsia	4/42	179/17381	0.000897012	0.0281908	0.0184936	10761/2354/2944/1950	4
	umls:C0001957	Alcohol Withdrawal Delirium	2/42	19/17381	0.000949688	0.0281908	0.0184936	1268/1813	2
	umls:C0006870	Cannabis Dependence	2/42	19/17381	0.000949688	0.0281908	0.0184936	1268/1813	2
	umls:C0035854	Rosacea	2/42	19/17381	0.000949688	0.0281908	0.0184936	2944/820	2
	umls:C0020179	Huntington Disease	5/42	317/17381	0.000956475	0.0281908	0.0184936	1268/4256/1813/213/4129	5
	umls:C0403447	Chronic Kidney Insufficiency	4/42	186/17381	0.00103442	0.0295006	0.0193529	4256/1813/213/2944	4
	umls:C0279637	Anal carcinoma	2/42	20/17381	0.00105359	0.0295006	0.0193529	2944/1950	2
	umls:C0023893	Liver Cirrhosis, Experimental	4/42	191/17381	0.00114122	0.0310238	0.0203521	1268/2875/213/2944	4
	umls:C0011882	Diabetic Neuropathies	3/42	86/17381	0.00116798	0.0310238	0.0203521	1268/213/2944	3
	umls:C3495559	Juvenile arthritis	5/42	333/17381	0.00119109	0.0310238	0.0203521	2354/2944/268/1950/6373	5
	umls:C0015696	Fatty Liver, Alcoholic	2/42	22/17381	0.00127703	0.0317839	0.0208507	1268/2944	2
	umls:C0036396	Sciatica	2/42	22/17381	0.00127703	0.0317839	0.0208507	1268/1813	2
	umls:C0024809	Marijuana Abuse	3/42	93/17381	0.00146373	0.0354932	0.0232841	1268/1813/2944	3
	umls:C2919828	Chronic ulcerative colitis	3/42	94/17381	0.00150945	0.0354932	0.0232841	1268/1813/2944	3
	umls:C0007370	Catalepsy	2/42	24/17381	0.00152114	0.0354932	0.0232841	1268/1813	2
	umls:C0085762	Alcohol abuse	3/42	95/17381	0.00155607	0.0355673	0.0233327	1268/1813/2944	3
	umls:C0017650	Globus Hystericus	2/42	25/17381	0.00165088	0.036279	0.0237996	1268/2944	2
	umls:C0240035	Interstitial fibrosis	3/42	97/17381	0.00165199	0.036279	0.0237996	360/213/1950	3
	umls:C0033817	Pseudomonas Infections	2/42	26/17381	0.00178572	0.0384617	0.0252315	2944/268	2
	umls:C0333186	Restenosis	4/42	220/17381	0.00191788	0.0405288	0.0265875	2354/213/2220/1950	4
	umls:C0017152	Gastritis	4/42	223/17381	0.00201486	0.0417897	0.0274147	2354/2944/268/1950	4
	umls:C0026650	Movement Disorders	3/42	105/17381	0.00207247	0.0422029	0.0276858	1268/1813/2354	3
	umls:C0206720	Squamous Cell Neoplasms	2/42	29/17381	0.00222056	0.0436321	0.0286233	2944/1950	2
	umls:C0267375	Chronic colitis	2/42	29/17381	0.00222056	0.0436321	0.0286233	3081/268	2
	umls:C0002793	Anaplasia	4/42	231/17381	0.00229002	0.0442211	0.0290097	2354/213/6819/1950	4
hsa-miR-375	umls:C0011175	Dehydration	3/46	40/17381	0.000160039	0.0273588	0.0222612	27344/3040/3039	3
	umls:C0271990	delta-Thalassemia	2/46	10/17381	0.000304223	0.0273588	0.0222612	3040/3039	2
	umls:C0086981	Sicca Syndrome	3/46	54/17381	0.000391503	0.0273588	0.0222612	3040/3039/6900	3
	umls:C0271901	Microcytic hypochromic anemia (disorder)	2/46	12/17381	0.000444692	0.0273588	0.0222612	3040/3039	2
	umls:C0271985	Delta-Beta Thalassemia	2/46	12/17381	0.000444692	0.0273588	0.0222612	3040/3039	2
	umls:C0742343	Acute Chest Syndrome	2/46	12/17381	0.000444692	0.0273588	0.0222612	3040/3039	2
	umls:C0472761	Homozygous alpha thalassemia	2/46	13/17381	0.000524659	0.0273588	0.0222612	3040/3039	2
	umls:C0085576	Iron-Refractory Iron Deficiency Anemia	2/46	14/17381	0.000611071	0.0273588	0.0222612	3040/3039	2
	umls:C0472767	Beta thalassemia intermedia	2/46	14/17381	0.000611071	0.0273588	0.0222612	3040/3039	2
	umls:C0455988	Hydrops Fetalis, Non-Immune	2/46	15/17381	0.000703894	0.0273588	0.0222612	3040/3039	2
	umls:C0595916	Toxic nephropathy	2/46	15/17381	0.000703894	0.0273588	0.0222612	3040/3039	2
	umls:C0019025	Hemoglobin F Disease	2/46	16/17381	0.000803096	0.0273588	0.0222612	3040/3039	2
	umls:C0271979	Thalassemia Intermedia	2/46	16/17381	0.000803096	0.0273588	0.0222612	3040/3039	2
	umls:C0271980	beta^0^ Thalassemia	2/46	16/17381	0.000803096	0.0273588	0.0222612	3040/3039	2
	umls:C1860707	TUBEROUS SCLEROSIS 2 (disorder)	2/46	16/17381	0.000803096	0.0273588	0.0222612	3040/3039	2
	umls:C1854310	Hypotrichosis simplex	2/46	17/17381	0.000908642	0.0290198	0.0236127	1041/64478	2
	umls:C0032461	Polycythemia	3/46	74/17381	0.000986037	0.0296391	0.0241167	3040/3039/57126	3
	umls:C0272002	alpha^0^ Thalassemia	2/46	21/17381	0.00139363	0.0395636	0.032192	3040/3039	2
	umls:C0018609	Hartnup Disease	2/46	22/17381	0.00153041	0.04116	0.033491	3040/3039	2
	umls:C0878521	Beta thalassemia trait	2/46	23/17381	0.00167335	0.042754	0.034788	3040/3039	2
	umls:C0023223	Leg Ulcer	2/46	25/17381	0.00197754	0.0470445	0.0382791	3040/3039	2
	umls:C0242350	Erectile dysfunction	3/46	95/17381	0.0020254	0.0470445	0.0382791	170302/81569/5241	3
	umls:C0271994	Hereditary persistence of fetal hemoglobin thalassemia	2/46	26/17381	0.00213873	0.047517	0.0386635	3040/3039	2
hsa-miR-5683	umls:C0001957	Alcohol Withdrawal Delirium	3/43	19/17381	1.32946e-05	0.00567284	0.00378446	1268/1813/55885	3
	umls:C0686347	Tardive Dyskinesia	4/43	64/17381	1.85205e-05	0.00567284	0.00378446	2944/1268/1813/4051	4
	umls:C0152115	Lingual-Facial-Buccal Dyskinesia	4/43	65/17381	1.96996e-05	0.00567284	0.00378446	2944/1268/1813/4051	4
	umls:C0033941	Psychoses, Substance-Induced	4/43	66/17381	2.0933e-05	0.00567284	0.00378446	2944/1268/6899/1813	4
	umls:C0017650	Globus Hystericus	3/43	25/17381	3.12309e-05	0.00657325	0.00438514	2944/1268/5121	3
	umls:C0008073	Developmental Disabilities	5/43	153/17381	3.63833e-05	0.00657325	0.00438514	6657/6899/1813/9378/1950	5
	umls:C0024809	Marijuana Abuse	4/43	93/17381	8.07943e-05	0.0124121	0.00828039	2944/1268/6899/1813	4
	umls:C0403447	Chronic Kidney Insufficiency	5/43	186/17381	9.20486e-05	0.0124121	0.00828039	2944/655/1813/1591/7498	5
	umls:C0040517	Gilles de la Tourette syndrome	4/43	99/17381	0.000103053	0.0124121	0.00828039	1268/1813/55885/9378	4
	umls:C0242510	Drug usage	3/43	45/17381	0.00018615	0.0186743	0.012458	1268/1813/55885	3
	umls:C1762616	Meningioma, benign, no ICD-O subtype	5/43	217/17381	0.000189499	0.0186743	0.012458	2944/1950/875/4051/7498	5
	umls:C0014850	Esophageal Atresia	2/43	10/17381	0.000265668	0.0239987	0.01601	2944/6657	2
	umls:C1510586	Autism Spectrum Disorders	5/43	246/17381	0.000338401	0.027628	0.0184312	26/1268/6899/1813/9378	5
	umls:C0600427	Cocaine Dependence	3/43	56/17381	0.000356819	0.027628	0.0184312	1268/1813/55885	3
	umls:C1827820	Fast acetylator due to N-acetyltransferase enzyme variant	2/43	13/17381	0.000458326	0.0307532	0.0205161	2944/1950	2
	umls:C0041696	Unipolar Depression	6/43	406/17381	0.000459254	0.0307532	0.0205161	2944/1268/7425/655/1813/1950	6
	umls:C0265264	Holt-Oram syndrome	2/43	14/17381	0.000533874	0.0307532	0.0205161	655/6899	2
	umls:C1333763	Gastric Cardia Carcinoma	2/43	14/17381	0.000533874	0.0307532	0.0205161	2944/4051	2
	umls:C0019337	Heroin Dependence	3/43	65/17381	0.00055362	0.0307532	0.0205161	1268/1813/55885	3
	umls:C0021051	Immunologic Deficiency Syndromes	6/43	427/17381	0.000599159	0.0307532	0.0205161	6657/55897/1950/2624/875/4051	6
	umls:C0020649	Hypotension	3/43	68/17381	0.000631923	0.0307532	0.0205161	2944/1268/1813	3
	umls:C1561643	Chronic Kidney Diseases	5/43	284/17381	0.000651157	0.0307532	0.0205161	2944/655/1813/1591/7498	5
	umls:C0004936	Mental disorders	6/43	434/17381	0.000652512	0.0307532	0.0205161	1268/7425/6899/1813/55885/9378	6
	umls:C0568062	Methotrexate poisoning	2/43	16/17381	0.000701801	0.031698	0.0211464	2944/875	2
	umls:C1378511	Undifferentiated leukemia	3/43	76/17381	0.000874319	0.0367876	0.0245417	2944/6899/2624	3
	umls:C0035126	Reperfusion Injury	5/43	305/17381	0.000897543	0.0367876	0.0245417	2944/1268/9378/1950/7498	5
	umls:C0006870	Cannabis Dependence	2/43	19/17381	0.000995366	0.0367876	0.0245417	1268/1813	2
	umls:C0025568	Metaplasia	3/43	80/17381	0.00101482	0.0367876	0.0245417	2944/6657/1950	3
	umls:C0023267	Fibroid Tumor	5/43	315/17381	0.00103672	0.0367876	0.0245417	2944/1813/1950/5121/4051	5
	umls:C0018021	Goiter	3/43	81/17381	0.00105204	0.0367876	0.0245417	389434/4489/1950	3
	umls:C0280141	Acute Undifferentiated Leukemia	3/43	81/17381	0.00105204	0.0367876	0.0245417	2944/6899/2624	3
	umls:C0279637	Anal carcinoma	2/43	20/17381	0.00110423	0.0374057	0.0249541	2944/1950	2
	umls:C1269683	Major Depressive Disorder	6/43	487/17381	0.00118651	0.0375657	0.0250608	1268/7425/655/1813/1950/7498	6
	umls:C0042133	Uterine Fibroids	5/43	325/17381	0.00119138	0.0375657	0.0250608	2944/1813/1950/5121/4051	5
	umls:C0010276	Craniopharyngioma	2/43	21/17381	0.00121855	0.0375657	0.0250608	6657/1950	2
	umls:C0023893	Liver Cirrhosis, Experimental	4/43	191/17381	0.00124757	0.0375657	0.0250608	2944/1268/655/4489	4
	umls:C0015696	Fatty Liver, Alcoholic	2/43	22/17381	0.0013383	0.0381768	0.0254685	2944/1268	2
	umls:C0036396	Sciatica	2/43	22/17381	0.0013383	0.0381768	0.0254685	1268/1813	2
	umls:C0087169	Withdrawal Symptoms	2/43	23/17381	0.00146346	0.0406767	0.0271362	1813/55885	2
	umls:C0007370	Catalepsy	2/43	24/17381	0.001594	0.0427346	0.0285091	1268/1813	2
	umls:C2919828	Chronic ulcerative colitis	3/43	94/17381	0.00161635	0.0427346	0.0285091	2944/1268/1813	3
	umls:C0085762	Alcohol abuse	3/43	95/17381	0.00166619	0.0430036	0.0286885	2944/1268/1813	3
	umls:C2937421	Prostatic Hyperplasia	3/43	96/17381	0.00171699	0.0432841	0.0288757	2944/4489/1950	3
	umls:C0013146	Drug abuse	3/43	101/17381	0.00198553	0.044635	0.0297769	2944/1268/1813	3
	umls:C0004930	Behavior Disorders	2/43	27/17381	0.00201763	0.044635	0.0297769	6899/1813	2
	umls:C0020295	Hydronephrosis	2/43	27/17381	0.00201763	0.044635	0.0297769	1950/2624	2
	umls:C0020608	Hypodontia	2/43	27/17381	0.00201763	0.044635	0.0297769	128178/1950	2
	umls:C0162359	Christ-Siemens-Touraine syndrome	2/43	27/17381	0.00201763	0.044635	0.0297769	128178/1950	2
	umls:C0270549	Generalized Anxiety Disorder	2/43	27/17381	0.00201763	0.044635	0.0297769	1813/55885	2
	umls:C0025269	Multiple Endocrine Neoplasia Type 2b	2/43	28/17381	0.00216943	0.0470333	0.0313768	4489/1950	2
	umls:C0003125	Anorexia Nervosa	3/43	105/17381	0.00221819	0.0471474	0.031453	1268/1813/55885	3
	umls:C0034341	Pyruvate Carboxylase Deficiency Disease	2/43	29/17381	0.00232648	0.0475831	0.0317436	2944/875	2
	umls:C0206720	Squamous Cell Neoplasms	2/43	29/17381	0.00232648	0.0475831	0.0317436	2944/1950	2
	umls:C0003469	Anxiety Disorders	5/43	381/17381	0.00239331	0.0480435	0.0320508	2944/1268/6899/1813/2849	5
hsa-miR-20b-5p	umls:C0009917	Contracture	3/34	40/17381	6.43064e-05	0.0410275	0.0305286	7079/10216/844	3
hsa-miR-363-5p	umls:C0007114	Malignant neoplasm of skin	6/33	221/17381	3.28232e-06	0.00227137	0.00151332	360/6279/200315/4321/6278/6280	6
	umls:C0011603	Dermatitis	5/33	168/17381	1.5153e-05	0.00508169	0.00338573	4314/23581/6279/6278/6280	5
	umls:C0267375	Chronic colitis	3/33	29/17381	2.20304e-05	0.00508169	0.00338573	6279/57016/6280	3
	umls:C0037286	Skin Neoplasms	6/33	336/17381	3.55747e-05	0.00615442	0.00410045	4314/360/23581/6279/6278/6280	6
	umls:C0010051	Coronary Aneurysm	3/33	39/17381	5.43918e-05	0.00752783	0.0050155	4314/6279/4321	3
	umls:C0013595	Eczema	6/33	406/17381	0.000101581	0.0110177	0.00734067	360/23581/6279/256076/6278/6280	6
	umls:C0031099	Periodontitis	5/33	270/17381	0.00014489	0.0110177	0.00734067	3929/4314/360/6279/4321	5
	umls:C1841972	Glucocorticoid Receptor Deficiency	3/33	55/17381	0.000152943	0.0110177	0.00734067	4314/6279/6280	3
	umls:C0553723	Squamous cell carcinoma of skin	4/33	146/17381	0.000161759	0.0110177	0.00734067	8549/360/6279/6280	4
	umls:C0015929	Fetal Diseases	4/33	151/17381	0.000184106	0.0110177	0.00734067	4314/6279/9963/6280	4
	umls:C0025303	Meningococcal Infections	3/33	62/17381	0.000218494	0.0110177	0.00734067	629/6279/6280	3
	umls:C0850666	Helicobacter pylori infection	5/33	297/17381	0.00022578	0.0110177	0.00734067	8549/4314/360/6279/6280	5
	umls:C0033999	Pterygium	3/33	64/17381	0.000240081	0.0110177	0.00734067	4314/6279/6280	3
	umls:C0011615	Dermatitis, Atopic	6/33	477/17381	0.000244181	0.0110177	0.00734067	360/23581/6279/256076/6278/6280	6
	umls:C0037274	Dermatologic disorders	6/33	479/17381	0.000249749	0.0110177	0.00734067	4314/360/9963/4321/1041/6278	6
	umls:C0151436	Vasculitis, Leukocytoclastic, Cutaneous	2/33	13/17381	0.000269124	0.0110177	0.00734067	6279/6280	2
	umls:C0993582	Arthritis, Experimental	4/33	167/17381	0.000270666	0.0110177	0.00734067	5004/4314/6279/6280	4
	umls:C0262988	Vasculitis of the skin	2/33	14/17381	0.000313605	0.0114218	0.00760992	6279/6280	2
	umls:C1692871	Inflammatory polyarthritis	2/33	14/17381	0.000313605	0.0114218	0.00760992	6279/6280	2
	umls:C0266929	Chronic Periodontitis	4/33	179/17381	0.000352444	0.0121946	0.00812476	4314/360/9963/1041	4
	umls:C0026691	Mucocutaneous Lymph Node Syndrome	4/33	197/17381	0.000506367	0.016686	0.0111172	4314/6279/4321/6280	4
	umls:C1719672	Severe Sepsis	3/33	86/17381	0.000573192	0.0176253	0.011743	3929/629/6279	3
	umls:C0025281	Meniere Disease	2/33	19/17381	0.000585812	0.0176253	0.011743	1690/360	2
	umls:C0031106	Periodontitis, Juvenile	3/33	90/17381	0.0006546	0.0188743	0.0125752	4314/6279/9963	3
	umls:C0406317	Chronic small plaque psoriasis	2/33	21/17381	0.000717711	0.0198662	0.0132361	6279/6280	2
	umls:C2711227	Steatohepatitis	4/33	222/17381	0.000792582	0.0199193	0.0132714	3929/360/4051/57016	4
	umls:C0017152	Gastritis	4/33	223/17381	0.000805983	0.0199193	0.0132714	8549/4314/6279/6280	4
	umls:C0027430	Nasal Polyps	4/33	223/17381	0.000805983	0.0199193	0.0132714	6354/6279/6278/6280	4
	umls:C0032285	Pneumonia	5/33	403/17381	0.000908401	0.0216763	0.0144421	6354/23581/6279/4321/6280	5
	umls:C0015306	Hereditary Multiple Exostoses	2/33	25/17381	0.00102044	0.0220671	0.0147024	4321/1041	2
	umls:C0035450	Rheumatoid Nodule	2/33	25/17381	0.00102044	0.0220671	0.0147024	4314/4321	2
	umls:C0854135	Pseudomonas aeruginosa infection	2/33	25/17381	0.00102044	0.0220671	0.0147024	6279/4321	2
	umls:C0018188	Granuloma	2/33	26/17381	0.00110417	0.0224731	0.0149729	6279/6280	2
	umls:C0033817	Pseudomonas Infections	2/33	26/17381	0.00110417	0.0224731	0.0149729	6279/6280	2
	umls:C0004623	Bacterial Infections	4/33	247/17381	0.00117801	0.023291	0.0155179	3929/4314/6279/6278	4
	umls:C0036202	Sarcoidosis	4/33	253/17381	0.00128714	0.0243879	0.0162487	5004/6279/4321/6280	4
	umls:C1272641	Systemic arterial pressure	5/33	442/17381	0.00137085	0.0243879	0.0162487	8989/8549/4314/57795/4321	5
	umls:C0014121	Bacterial Endocarditis	2/33	29/17381	0.00137446	0.0243879	0.0162487	3929/4321	2
	umls:C1832097	EPIDERMAL DIFFERENTIATION COMPLEX	2/33	29/17381	0.00137446	0.0243879	0.0162487	6278/6280	2
	umls:C0947751	Vascular inflammations	3/33	119/17381	0.0014697	0.0252736	0.0168388	23581/6279/6280	3
	umls:C0032927	Precancerous Conditions	5/33	455/17381	0.00155815	0.0252736	0.0168388	4314/6279/4321/6278/6280	5
	umls:C0010495	Cutis Laxa	2/33	31/17381	0.00157047	0.0252736	0.0168388	4314/4321	2
	umls:C0032965	Pregnancy Complications, Infectious	2/33	31/17381	0.00157047	0.0252736	0.0168388	3929/9963	2
	umls:C0022572	keratoacanthoma	2/33	34/17381	0.00188796	0.0296925	0.0197829	6278/6280	2
	umls:C0011608	Dermatitis Herpetiformis	2/33	35/17381	0.00200001	0.0307557	0.0204913	4314/4321	2
	umls:C0151526	Premature Birth	4/33	292/17381	0.00217521	0.0323699	0.0215668	629/4314/9963/4321	4
	umls:C0002940	Aneurysm	3/33	137/17381	0.00219853	0.0323699	0.0215668	4314/23581/4321	3
	umls:C0035222	Respiratory Distress Syndrome, Adult	3/33	142/17381	0.00243433	0.0350949	0.0233823	3929/6279/6280	3
	umls:C0022650	Kidney Calculi	2/33	40/17381	0.00260637	0.0360721	0.0240335	6279/6280	2
	umls:C0346627	Intestinal Cancer	2/33	40/17381	0.00260637	0.0360721	0.0240335	8549/23581	2
	umls:C0374997	Helicobacter pylori (H. pylori) infection in conditions classified elsewhere and of unspecified site	4/33	322/17381	0.00309662	0.0418675	0.0278947	8549/360/6279/6280	4
	umls:C0038354	Stomach Diseases	2/33	44/17381	0.00314611	0.0418675	0.0278947	360/6279	2
	umls:C0042344	Varicose Ulcer	2/33	45/17381	0.00328854	0.0429372	0.0286074	6279/4321	2
	umls:C3495559	Juvenile arthritis	4/33	333/17381	0.00349263	0.0447574	0.0298201	4314/6279/200315/6280	4
	umls:C0042974	von Willebrand Disease	2/33	48/17381	0.00373366	0.0469762	0.0312984	1690/4321	2
	umls:C0263641	Epithelial hyperplasia of skin	2/33	50/17381	0.00404514	0.0499863	0.0333039	360/6279	2
hsa-miR-577	umls:C0033817	Pseudomonas Infections	3/37	26/17381	2.23222e-05	0.0138052	0.00943581	2944/28/6279	3
	umls:C0034341	Pyruvate Carboxylase Deficiency Disease	3/37	29/17381	3.12335e-05	0.0138052	0.00943581	2944/875/629	3
	umls:C0264408	Childhood asthma	4/37	105/17381	7.12386e-05	0.0209916	0.0143477	5004/2944/28/108	4
	umls:C0019045	Hemoglobinopathies	3/37	45/17381	0.000118481	0.0229788	0.0157059	2938/2944/28	3
	umls:C0685938	Malignant neoplasm of gastrointestinal tract	5/37	234/17381	0.000129971	0.0229788	0.0157059	2944/875/629/8549/28	5
	umls:C0584960	Factor V Leiden mutation	3/37	56/17381	0.000227752	0.0245626	0.0167885	1041/875/28	3
	umls:C1336076	Sporadic Breast Carcinoma	4/37	147/17381	0.000261085	0.0245626	0.0167885	2944/28/3294/4321	4
	umls:C0525045	Mood Disorders	5/37	275/17381	0.000275336	0.0245626	0.0167885	1041/152/5004/2944/28	5
	umls:C0025303	Meningococcal Infections	3/37	62/17381	0.000308018	0.0245626	0.0167885	629/28/6279	3
	umls:C0022353	Neonatal Jaundice	2/37	14/17381	0.000394843	0.0245626	0.0167885	2944/28	2
	umls:C1333763	Gastric Cardia Carcinoma	2/37	14/17381	0.000394843	0.0245626	0.0167885	4051/2944	2
	umls:C0011603	Dermatitis	4/37	168/17381	0.000433681	0.0245626	0.0167885	6278/11202/875/6279	4
	umls:C0339573	Glaucoma, Primary Open Angle	4/37	168/17381	0.000433681	0.0245626	0.0167885	10218/2944/28/4321	4
	umls:C0013291	Duodenal Neoplasms	2/37	15/17381	0.000454977	0.0245626	0.0167885	2938/2944	2
	umls:C0037274	Dermatologic disorders	6/37	479/17381	0.000477604	0.0245626	0.0167885	1041/6278/51806/2944/875/4321	6
	umls:C0004698	Balkan Nephropathy	2/37	16/17381	0.000519277	0.0245626	0.0167885	2938/2944	2
	umls:C0019156	Hepatic Veno-Occlusive Disease	2/37	16/17381	0.000519277	0.0245626	0.0167885	2938/2944	2
	umls:C0568062	Methotrexate poisoning	2/37	16/17381	0.000519277	0.0245626	0.0167885	2944/875	2
	umls:C0018133	Graft-vs-Host Disease	5/37	317/17381	0.00052793	0.0245626	0.0167885	6278/2938/2944/28/6279	5
	umls:C0017411	Female Genital Diseases	2/37	17/17381	0.000587725	0.0259774	0.0177555	6278/2944	2
	umls:C0730607	Severe chronic obstructive pulmonary disease	2/37	18/17381	0.000660304	0.0277957	0.0189982	2944/108	2
	umls:C0085207	Gestational Diabetes	4/37	196/17381	0.00077406	0.0311031	0.0212589	60495/51655/3110/28	4
	umls:C0948201	Alloimmunisation	2/37	20/17381	0.00081779	0.0314316	0.0214834	28/4321	2
	umls:C2608079	WARFARIN SENSITIVITY (disorder)	2/37	21/17381	0.000902662	0.0332481	0.0227249	5004/2938	2
	umls:C0024809	Marijuana Abuse	3/37	93/17381	0.00101001	0.0357138	0.0244102	152/2944/6279	3
	umls:C0030920	Peptic Ulcer	3/37	98/17381	0.00117519	0.0390979	0.0267233	2944/28/6279	3
	umls:C0007114	Malignant neoplasm of skin	4/37	221/17381	0.00120892	0.0390979	0.0267233	6278/2944/4321/6279	4
	umls:C0015306	Hereditary Multiple Exostoses	2/37	25/17381	0.00128262	0.0390979	0.0267233	1041/4321	2
	umls:C0854135	Pseudomonas aeruginosa infection	2/37	25/17381	0.00128262	0.0390979	0.0267233	4321/6279	2
	umls:C0023462	Acute Megakaryocytic Leukemias	3/37	104/17381	0.00139477	0.0410993	0.0280912	875/4629/3110	3
	umls:C0940937	precancerous lesions	3/37	106/17381	0.00147331	0.0413451	0.0282592	2944/28/6279	3
	umls:C0473583	Nevus elasticus	2/37	27/17381	0.00149666	0.0413451	0.0282592	4629/4321	2
	umls:C0238339	Hereditary pancreatitis	3/37	110/17381	0.00163859	0.0438421	0.0299659	2944/8549/28	3
	umls:C0040715	Chromosomal translocation	2/37	29/17381	0.00172654	0.0438421	0.0299659	2938/2944	2
	umls:C0017154	Gastritis, Atrophic	3/37	113/17381	0.00176989	0.0438421	0.0299659	2944/28/6279	3
	umls:C0153381	Malignant neoplasm of mouth	5/37	418/17381	0.00181591	0.0438421	0.0299659	4051/2938/2944/28/4321	5
	umls:C0220641	Lip and Oral Cavity Carcinoma	5/37	419/17381	0.00183502	0.0438421	0.0299659	4051/2938/2944/28/4321	5
	umls:C1302401	Adenoma of large intestine	4/37	257/17381	0.00210167	0.0488914	0.0334171	4051/2938/2944/8549	4
hsa-miR-135b-5p	umls:C0032749	Post-kala-azar dermal leishmaniasis	4/42	19/17381	1.1117e-07	7.36737e-05	5.73396e-05	50489/910/909/913	4
	umls:C0878675	Erdheim-Chester Disease	4/42	22/17381	2.08707e-07	7.36737e-05	5.73396e-05	910/6271/909/913	4
	umls:C0019621	Histiocytosis, Langerhans-Cell	5/42	68/17381	6.00159e-07	0.000141237	0.000109924	50489/910/909/913/4321	5
	umls:C0018378	Guillain-Barre Syndrome	4/42	52/17381	7.32923e-06	0.00129361	0.0010068	910/909/213/913	4
	umls:C0876991	Histiocytosis haematophagic	3/42	19/17381	1.23756e-05	0.00174744	0.00136002	910/909/913	3
	umls:C0022602	Actinic keratosis	4/42	86/17381	5.4173e-05	0.00637435	0.0049611	50489/910/909/913	4
	umls:C0333873	Squamous intraepithelial lesion	3/42	39/17381	0.000112859	0.0101826	0.00792502	910/909/913	3
	umls:C0238198	Gastrointestinal Stromal Tumors	6/42	322/17381	0.000115383	0.0101826	0.00792502	5004/374/1081/2046/6271/213	6
	umls:C0037299	Skin Ulcer	3/42	42/17381	0.000141055	0.011065	0.0086118	910/909/913	3
	umls:C0021400	Influenza	7/42	494/17381	0.000163493	0.0115426	0.0089835	374/27074/910/10202/909/213/913	7
	umls:C0042974	von Willebrand Disease	3/42	48/17381	0.000210386	0.0135029	0.0105092	1081/6271/4321	3
	umls:C0393819	Polyradiculoneuropathy, Chronic Inflammatory Demyelinating	3/42	52/17381	0.000267021	0.0157097	0.0122268	910/909/913	3
	umls:C1112211	Hepatic infection	2/42	11/17381	0.000309224	0.0167932	0.01307	1041/213	2
	umls:C0341439	Chronic liver disease	4/42	144/17381	0.000396043	0.019347	0.0150576	655/174/213/1811	4
	umls:C0015230	Exanthema	5/42	263/17381	0.000411056	0.019347	0.0150576	374/6966/910/909/913	5
	umls:C0206666	Trophoblastic Tumor, Placental Site	2/42	17/17381	0.000757625	0.0334302	0.0260184	1081/174	2
	umls:C0022660	Kidney Failure, Acute	4/42	176/17381	0.000842278	0.0349793	0.0272241	655/5409/174/213	4
	umls:C1266158	Nonseminomatous germ cell tumor	2/42	21/17381	0.00116272	0.0426308	0.0331792	1081/174	2
	umls:C2608079	WARFARIN SENSITIVITY (disorder)	2/42	21/17381	0.00116272	0.0426308	0.0331792	5004/5005	2
	umls:C1318485	Liver regeneration disorder	3/42	87/17381	0.00120767	0.0426308	0.0331792	374/174/213	3
	umls:C0278601	Inflammatory Breast Carcinoma	3/42	94/17381	0.00150945	0.0466209	0.0362847	910/909/913	3
	umls:C0333980	Focal Nodular Hyperplasia	2/42	24/17381	0.00152114	0.0466209	0.0362847	213/1811	2
	umls:C0008031	Chest Pain	2/42	25/17381	0.00165088	0.0466209	0.0362847	6271/213	2
	umls:C0015306	Hereditary Multiple Exostoses	2/42	25/17381	0.00165088	0.0466209	0.0362847	1041/4321	2
	umls:C1275685	Avellino corneal dystrophy	2/42	25/17381	0.00165088	0.0466209	0.0362847	910/909	2
	umls:C1961099	Precursor T-Cell Lymphoblastic Leukemia-Lymphoma	5/42	363/17381	0.00174283	0.0473245	0.0368322	6966/910/2046/909/913	5
hsa-miR-150-5p	umls:C1860707	TUBEROUS SCLEROSIS 2 (disorder)	3/39	16/17381	5.73209e-06	0.0029143	0.00223941	6752/3040/3039	3
	umls:C0730607	Severe chronic obstructive pulmonary disease	3/39	18/17381	8.32656e-06	0.0029143	0.00223941	108/2944/2946	3
	umls:C0264408	Childhood asthma	4/39	105/17381	8.79e-05	0.0194394	0.0149377	5004/108/2944/2946	4
	umls:C0263454	Chloracne	3/39	43/17381	0.000121135	0.0194394	0.0149377	3040/3039/2944	3
	umls:C0019045	Hemoglobinopathies	3/39	45/17381	0.000138853	0.0194394	0.0149377	3040/3039/2944	3
	umls:C0271990	delta-Thalassemia	2/39	10/17381	0.000218275	0.0212628	0.0163388	3040/3039	2
	umls:C0279681	Bladder Squamous Cell Carcinoma	2/39	10/17381	0.000218275	0.0212628	0.0163388	2944/2946	2
	umls:C0271901	Microcytic hypochromic anemia (disorder)	2/39	12/17381	0.000319229	0.0212628	0.0163388	3040/3039	2
	umls:C0271985	Delta-Beta Thalassemia	2/39	12/17381	0.000319229	0.0212628	0.0163388	3040/3039	2
	umls:C0742343	Acute Chest Syndrome	2/39	12/17381	0.000319229	0.0212628	0.0163388	3040/3039	2
	umls:C0153446	Malignant neoplasm of anus	2/39	13/17381	0.000376736	0.0212628	0.0163388	2944/2946	2
	umls:C0472761	Homozygous alpha thalassemia	2/39	13/17381	0.000376736	0.0212628	0.0163388	3040/3039	2
	umls:C0085576	Iron-Refractory Iron Deficiency Anemia	2/39	14/17381	0.000438903	0.0212628	0.0163388	3040/3039	2
	umls:C0472767	Beta thalassemia intermedia	2/39	14/17381	0.000438903	0.0212628	0.0163388	3040/3039	2
	umls:C0455988	Hydrops Fetalis, Non-Immune	2/39	15/17381	0.000505709	0.0212628	0.0163388	3040/3039	2
	umls:C0595916	Toxic nephropathy	2/39	15/17381	0.000505709	0.0212628	0.0163388	3040/3039	2
	umls:C0019025	Hemoglobin F Disease	2/39	16/17381	0.000577134	0.0212628	0.0163388	3040/3039	2
	umls:C0271979	Thalassemia Intermedia	2/39	16/17381	0.000577134	0.0212628	0.0163388	3040/3039	2
	umls:C0271980	beta^0^ Thalassemia	2/39	16/17381	0.000577134	0.0212628	0.0163388	3040/3039	2
	umls:C0034734	Raynaud Disease	2/39	19/17381	0.000818926	0.0272975	0.020976	2944/2946	2
	umls:C0948441	Venoocclusive disease	2/39	19/17381	0.000818926	0.0272975	0.020976	2944/2946	2
	umls:C0279637	Anal carcinoma	2/39	20/17381	0.000908629	0.0289109	0.0222158	2944/2946	2
	umls:C0272002	alpha^0^ Thalassemia	2/39	21/17381	0.00100285	0.0292499	0.0224762	3040/3039	2
	umls:C2608079	WARFARIN SENSITIVITY (disorder)	2/39	21/17381	0.00100285	0.0292499	0.0224762	5004/5005	2
	umls:C0018609	Hartnup Disease	2/39	22/17381	0.00110158	0.0308441	0.0237013	3040/3039	2
	umls:C0878521	Beta thalassemia trait	2/39	23/17381	0.00120478	0.0324364	0.0249248	3040/3039	2
	umls:C0023223	Leg Ulcer	2/39	25/17381	0.00142455	0.0359586	0.0276313	3040/3039	2
	umls:C0027663	Neoplasms, Multiple Primary	2/39	26/17381	0.00154108	0.0359586	0.0276313	2944/2946	2
	umls:C0037090	Signs and Symptoms, Respiratory	2/39	26/17381	0.00154108	0.0359586	0.0276313	2944/2946	2
	umls:C0271994	Hereditary persistence of fetal hemoglobin thalassemia	2/39	26/17381	0.00154108	0.0359586	0.0276313	3040/3039	2
	umls:C0375071	Malignant neoplasm of vulva	2/39	28/17381	0.00178733	0.040359	0.0310127	2944/2946	2
	umls:C0020305	Hydrops Fetalis	2/39	29/17381	0.00191701	0.0419346	0.0322234	3040/3039	2
hsa-miR-412-5p	umls:C0206693	Medullary carcinoma	4/40	56/17381	8.10086e-06	0.00746676	0.00514261	23541/4314/3248/360	4
	umls:C0018213	Graves Disease	7/40	355/17381	1.45835e-05	0.00746676	0.00514261	28/23541/5320/1041/6752/2944/9628	7
	umls:C0525045	Mood Disorders	6/40	275/17381	3.62862e-05	0.0123857	0.00853044	28/5320/1041/2944/5004/7103	6
	umls:C0584960	Factor V Leiden mutation	3/40	56/17381	0.000287625	0.0342006	0.0235551	28/23581/1041	3
	umls:C0013595	Eczema	6/40	406/17381	0.000306708	0.0342006	0.0235551	23581/23541/6278/2944/9628/360	6
	umls:C0341439	Chronic liver disease	4/40	144/17381	0.000327539	0.0342006	0.0235551	655/5320/2944/4314	4
	umls:C0029172	Oral Submucous Fibrosis	3/40	59/17381	0.000335708	0.0342006	0.0235551	655/2944/4314	3
	umls:C0221376	Hydrosalpinx (disease)	2/40	13/17381	0.000396397	0.0342006	0.0235551	23581/23541	2
	umls:C0221775	Lumbar disc disease	2/40	13/17381	0.000396397	0.0342006	0.0235551	1299/4314	2
	umls:C0040137	Thyroid Nodule	3/40	65/17381	0.000446777	0.0342006	0.0235551	56649/6752/2944	3
	umls:C0022353	Neonatal Jaundice	2/40	14/17381	0.00046179	0.0342006	0.0235551	28/2944	2
	umls:C1840311	Laryngeal cleft	2/40	14/17381	0.00046179	0.0342006	0.0235551	8989/9628	2
	umls:C1847835	VITILIGO-ASSOCIATED MULTIPLE AUTOIMMUNE DISEASE SUSCEPTIBILITY 1 (finding)	4/40	160/17381	0.000488254	0.0342006	0.0235551	28/23541/2944/360	4
	umls:C0149521	Pancreatitis, Chronic	5/40	292/17381	0.000525663	0.0342006	0.0235551	28/23581/629/2944/4314	5
	umls:C0040136	Thyroid Neoplasm	6/40	453/17381	0.000548782	0.0342006	0.0235551	56649/84634/6752/2944/3248/360	6
	umls:C0037284	Skin lesion	3/40	70/17381	0.000555465	0.0342006	0.0235551	23541/6278/8989	3
	umls:C0850666	Helicobacter pylori infection	5/40	297/17381	0.000567784	0.0342006	0.0235551	28/2944/4314/3248/360	5
	umls:C0017411	Female Genital Diseases	2/40	17/17381	0.00068714	0.0381038	0.0262434	6278/2944	2
	umls:C0011615	Dermatitis, Atopic	6/40	477/17381	0.00071955	0.0381038	0.0262434	23581/23541/6278/2944/9628/360	6
	umls:C0266929	Chronic Periodontitis	4/40	179/17381	0.000744216	0.0381038	0.0262434	1041/9628/4314/360	4
	umls:C0037933	Spinal Diseases	2/40	20/17381	0.000955793	0.043195	0.0297498	1299/4314	2
	umls:C0948201	Alloimmunisation	2/40	20/17381	0.000955793	0.043195	0.0297498	28/23541	2
	umls:C0037286	Skin Neoplasms	5/40	336/17381	0.000989418	0.043195	0.0297498	23581/6278/2944/4314/360	5
	umls:C0022602	Actinic keratosis	3/40	86/17381	0.00101238	0.043195	0.0297498	6752/2944/4314	3
	umls:C2608079	WARFARIN SENSITIVITY (disorder)	2/40	21/17381	0.00105487	0.0432073	0.0297583	5005/5004	2
hsa-miR-1247-5p	umls:C0013595	Eczema	8/36	406/17381	1.41124e-06	0.00113887	0.000814064	256076/6278/360/820/11005/23581/9699/84659	8
	umls:C0011615	Dermatitis, Atopic	8/36	477/17381	4.66888e-06	0.00129523	0.000925825	256076/6278/360/820/11005/23581/9699/84659	8
	umls:C0037274	Dermatologic disorders	8/36	479/17381	4.81496e-06	0.00129523	0.000925825	6278/360/820/11005/608/9699/374918/4314	8
	umls:C0031099	Periodontitis	5/36	270/17381	0.000221567	0.0365943	0.0261575	3929/360/25984/820/4314	5
	umls:C1561826	Overweight and obesity	2/36	11/17381	0.000226731	0.0365943	0.0261575	10874/28	2
	umls:C0341106	Eosinophilic esophagitis	3/36	66/17381	0.000341391	0.0409625	0.0292799	6278/820/11005	3
	umls:C0011603	Dermatitis	4/36	168/17381	0.000389713	0.0409625	0.0292799	6278/820/23581/4314	4
	umls:C0037284	Skin lesion	3/36	70/17381	0.000406072	0.0409625	0.0292799	6278/8989/820	3
hsa-miR-3065-5p	umls:C0024667	Animal Mammary Neoplasms	5/42	200/17381	0.00011549	0.0210298	0.0172996	4256/6623/111/347733/7069	5
	umls:C0024668	Mammary Neoplasms, Experimental	5/42	207/17381	0.000135705	0.0210298	0.0172996	4256/6623/111/347733/7069	5
	umls:C0266449	Congenital anomaly of brain	3/42	44/17381	0.000162184	0.0210298	0.0172996	170302/203859/347733	3
	umls:C0013384	Dyskinetic syndrome	3/42	60/17381	0.000407945	0.0396726	0.0326356	111/8787/5179	3
hsa-miR-31-5p	umls:C0034341	Pyruvate Carboxylase Deficiency Disease	3/41	29/17381	4.26588e-05	0.0349802	0.0278854	629/2944/875	3
hsa-miR-135a-5p	umls:C0205647	Follicular adenoma	4/41	94/17381	6.96959e-05	0.0421986	0.033747	1733/8857/5979/23541	4
	umls:C0009917	Contracture	3/41	40/17381	0.000113285	0.0421986	0.033747	7079/10942/10216	3
hsa-miR-9-5p	umls:C0025362	Mental Retardation	8/41	410/17381	4.32478e-06	0.00276353	0.00217605	9378/1041/1501/3040/3039/170302/3897/55655	8
	umls:C0036857	Severe mental retardation (I.Q. 20-34)	4/41	59/17381	1.10402e-05	0.00352736	0.00277749	9378/1501/170302/3897	4
	umls:C0878521	Beta thalassemia trait	3/41	23/17381	2.088e-05	0.00444743	0.00350197	3040/3039/5444	3
	umls:C0242350	Erectile dysfunction	4/41	95/17381	7.26358e-05	0.0116036	0.00913682	53353/170302/5444/1268	4
	umls:C2718067	Alcoholic Steatohepatitis	3/41	40/17381	0.000113285	0.0144778	0.0114	3040/3039/5444	3
	umls:C0019045	Hemoglobinopathies	3/41	45/17381	0.000161377	0.0171867	0.013533	3040/3039/5444	3
	umls:C0271990	delta-Thalassemia	2/41	10/17381	0.000241397	0.0187968	0.0148009	3040/3039	2
	umls:C0005283	beta Thalassemia	4/41	131/17381	0.000251456	0.0187968	0.0148009	3040/3039/57126/5444	4
	umls:C1510586	Autism Spectrum Disorders	5/41	246/17381	0.000269579	0.0187968	0.0148009	9378/1501/170302/5444/1268	5
	umls:C0271901	Microcytic hypochromic anemia (disorder)	2/41	12/17381	0.000352992	0.0187968	0.0148009	3040/3039	2
	umls:C0271985	Delta-Beta Thalassemia	2/41	12/17381	0.000352992	0.0187968	0.0148009	3040/3039	2
	umls:C0742343	Acute Chest Syndrome	2/41	12/17381	0.000352992	0.0187968	0.0148009	3040/3039	2
	umls:C0472761	Homozygous alpha thalassemia	2/41	13/17381	0.00041655	0.0194128	0.0152859	3040/3039	2
	umls:C0085576	Iron-Refractory Iron Deficiency Anemia	2/41	14/17381	0.000485249	0.0194128	0.0152859	3040/3039	2
	umls:C0472767	Beta thalassemia intermedia	2/41	14/17381	0.000485249	0.0194128	0.0152859	3040/3039	2
	umls:C0455988	Hydrops Fetalis, Non-Immune	2/41	15/17381	0.000559066	0.0194128	0.0152859	3040/3039	2
	umls:C0595916	Toxic nephropathy	2/41	15/17381	0.000559066	0.0194128	0.0152859	3040/3039	2
	umls:C0019025	Hemoglobin F Disease	2/41	16/17381	0.000637979	0.0194128	0.0152859	3040/3039	2
	umls:C0271979	Thalassemia Intermedia	2/41	16/17381	0.000637979	0.0194128	0.0152859	3040/3039	2
	umls:C0271980	beta^0^ Thalassemia	2/41	16/17381	0.000637979	0.0194128	0.0152859	3040/3039	2
	umls:C1860707	TUBEROUS SCLEROSIS 2 (disorder)	2/41	16/17381	0.000637979	0.0194128	0.0152859	3040/3039	2
	umls:C0032461	Polycythemia	3/41	74/17381	0.000703071	0.020421	0.0160798	3040/3039/57126	3
	umls:C0023012	Language Delay	2/41	19/17381	0.000905054	0.0251448	0.0197994	9378/84239	2
	umls:C0017178	Gastrointestinal Diseases	3/41	83/17381	0.000981986	0.0261454	0.0205872	5446/5444/1087	3
	umls:C0272002	alpha^0^ Thalassemia	2/41	21/17381	0.00110816	0.0283244	0.0223031	3040/3039	2
	umls:C0018609	Hartnup Disease	2/41	22/17381	0.00121715	0.0288059	0.0226822	3040/3039	2
	umls:C0206064	Microvascular Angina	2/41	22/17381	0.00121715	0.0288059	0.0226822	347/5444	2
	umls:C0023223	Leg Ulcer	2/41	25/17381	0.00157365	0.035913	0.0282785	3040/3039	2
	umls:C0271994	Hereditary persistence of fetal hemoglobin thalassemia	2/41	26/17381	0.00170225	0.0375082	0.0295345	3040/3039	2
	umls:C0039730	Thalassemia	3/41	104/17381	0.0018807	0.0400589	0.0315429	3040/3039/57126	3
	umls:C0020305	Hydrops Fetalis	2/41	29/17381	0.00211701	0.0436377	0.034361	3040/3039	2
	umls:C0028043	Nicotine Dependence	3/41	113/17381	0.00238285	0.0475826	0.0374672	9378/5444/1268	3
hsa-miR-3200-5p	umls:C0024115	Lung diseases	8/38	357/17381	8.36292e-07	0.000642272	0.000478007	6338/5320/374/23541/6340/3948/28/820	8
	umls:C0948201	Alloimmunisation	3/38	20/17381	1.07124e-05	0.00319461	0.00237757	23541/28/4321	3
	umls:C2608079	WARFARIN SENSITIVITY (disorder)	3/38	21/17381	1.2479e-05	0.00319461	0.00237757	1558/5004/5005	3
	umls:C0221355	Macrocephaly	3/38	35/17381	6.01254e-05	0.0115441	0.0085916	2670/220296/23581	3
	umls:C0264408	Childhood asthma	4/38	105/17381	7.92512e-05	0.012173	0.00905967	374/5004/28/820	4
	umls:C0006267	Bronchiectasis	3/38	47/17381	0.000146286	0.0170939	0.012722	6338/23541/6340	3
	umls:C0042974	von Willebrand Disease	3/38	48/17381	0.000155804	0.0170939	0.012722	28/2670/4321	3
	umls:C0268436	Pseudohypoaldosteronism, Type I	2/38	10/17381	0.000207145	0.0198859	0.0148	6338/6340	2
	umls:C0525045	Mood Disorders	5/38	275/17381	0.000312993	0.0263322	0.0195976	5320/5004/28/4915/2670	5
	umls:C0221376	Hydrosalpinx (disease)	2/38	13/17381	0.000357567	0.0263322	0.0195976	23541/23581	2
	umls:C3163620	Hypotension Adverse Event	2/38	14/17381	0.000416587	0.0263322	0.0195976	6338/6340	2
	umls:C0037284	Skin lesion	3/38	70/17381	0.000477022	0.0263322	0.0195976	23541/820/8989	3
	umls:C0221043	Liddle Syndrome	2/38	15/17381	0.000480014	0.0263322	0.0195976	6338/6340	2
	umls:C0339985	Idiopathic bronchiectasis	2/38	15/17381	0.000480014	0.0263322	0.0195976	6338/6340	2
	umls:C0037274	Dermatologic disorders	6/38	479/17381	0.00055412	0.0283709	0.0211149	374/820/7079/2670/125/4321	6
	umls:C0683381	inflammatory joint disease	2/38	17/17381	0.00062002	0.0297609	0.0221494	10216/4321	2
	umls:C0033805	Pseudohypoaldosteronism	2/38	18/17381	0.000696561	0.0314682	0.02342	6338/6340	2
	umls:C0018671	Head and Neck Neoplasms	5/38	333/17381	0.000748111	0.0319194	0.0237558	27127/374/1558/167127/125	5
	umls:C0041327	Tuberculosis, Pulmonary	4/38	218/17381	0.0012721	0.0499057	0.037142	23541/28/820/4321	4
	umls:C0010692	Cystitis	3/38	99/17381	0.00130847	0.0499057	0.037142	5320/820/201161	3
	umls:C0003469	Anxiety Disorders	5/38	381/17381	0.00136461	0.0499057	0.037142	201161/4915/125/4321/23581	5
hsa-miR-202-5p	umls:C0037274	Dermatologic disorders	8/41	479/17381	1.34715e-05	0.00597	0.00428663	1041/6278/4321/51806/360/4314/11005/9963	8
	umls:C0948201	Alloimmunisation	3/41	20/17381	1.35068e-05	0.00597	0.00428663	4321/28/23541	3
	umls:C0010051	Coronary Aneurysm	3/41	39/17381	0.00010496	0.0309283	0.0222074	4321/4314/6279	3
	umls:C0018213	Graves Disease	6/41	355/17381	0.00017109	0.0323037	0.023195	1041/5320/6752/6279/28/23541	6
	umls:C0042974	von Willebrand Disease	3/41	48/17381	0.000195737	0.0323037	0.023195	4321/1690/28	3
	umls:C0263641	Epithelial hyperplasia of skin	3/41	50/17381	0.000221086	0.0323037	0.023195	5320/360/6279	3
	umls:C0206693	Medullary carcinoma	3/41	56/17381	0.000309625	0.0323037	0.023195	360/4314/23541	3
	umls:C0584960	Factor V Leiden mutation	3/41	56/17381	0.000309625	0.0323037	0.023195	1041/23581/28	3
	umls:C0013595	Eczema	6/41	406/17381	0.000352292	0.0323037	0.023195	23581/6278/360/11005/6279/23541	6
	umls:C0221376	Hydrosalpinx (disease)	2/41	13/17381	0.00041655	0.0323037	0.023195	23581/23541	2
	umls:C0025303	Meningococcal Infections	3/41	62/17381	0.000418314	0.0323037	0.023195	629/6279/28	3
	umls:C0033774	Pruritus	3/41	63/17381	0.000438512	0.0323037	0.023195	1041/2925/8989	3
	umls:C0037284	Skin lesion	3/41	70/17381	0.000597595	0.0356538	0.0256004	6278/8989/23541	3
	umls:C0850666	Helicobacter pylori infection	5/41	297/17381	0.000637707	0.0356538	0.0256004	8549/360/4314/6279/28	5
	umls:C0011603	Dermatitis	4/41	168/17381	0.000645317	0.0356538	0.0256004	23581/6278/4314/6279	4
	umls:C0339573	Glaucoma, Primary Open Angle	4/41	168/17381	0.000645317	0.0356538	0.0256004	4321/28/23541/9963	4
	umls:C0013295	Duodenal Ulcer	3/41	76/17381	0.000759976	0.0368601	0.0264666	4314/6279/28	3
	umls:C0266929	Chronic Periodontitis	4/41	179/17381	0.0008181	0.0368601	0.0264666	1041/360/4314/9963	4
	umls:C0011615	Dermatitis, Atopic	6/41	477/17381	0.000823639	0.0368601	0.0264666	23581/6278/360/11005/6279/23541	6
	umls:C0242231	Coronary Stenosis	3/41	79/17381	0.000850702	0.0368601	0.0264666	5320/108/4314	3
	umls:C0025281	Meniere Disease	2/41	19/17381	0.000905054	0.0368601	0.0264666	360/1690	2
	umls:C0374997	Helicobacter pylori (H. pylori) infection in conditions classified elsewhere and of unspecified site	5/41	322/17381	0.000917332	0.0368601	0.0264666	8549/5320/360/6279/28	5
	umls:C2608079	WARFARIN SENSITIVITY (disorder)	2/41	21/17381	0.00110816	0.0408564	0.0293361	5004/5005	2
	umls:C0037286	Skin Neoplasms	5/41	336/17381	0.00110922	0.0408564	0.0293361	23581/6278/360/4314/6279	5
	umls:C0026691	Mucocutaneous Lymph Node Syndrome	4/41	197/17381	0.00116773	0.0412911	0.0296482	4321/4314/6279/28	4
	umls:C0031106	Periodontitis, Juvenile	3/41	90/17381	0.00124131	0.0422046	0.0303041	4314/6279/9963	3
	umls:C0003486	Aortic Aneurysm	4/41	210/17381	0.00147779	0.0448745	0.0322212	23581/4321/4314/4629	4
	umls:C0015306	Hereditary Multiple Exostoses	2/41	25/17381	0.00157365	0.0448745	0.0322212	1041/4321	2
	umls:C0035450	Rheumatoid Nodule	2/41	25/17381	0.00157365	0.0448745	0.0322212	4321/4314	2
	umls:C0854135	Pseudomonas aeruginosa infection	2/41	25/17381	0.00157365	0.0448745	0.0322212	4321/6279	2
	umls:C1568272	Tendinopathy	2/41	25/17381	0.00157365	0.0448745	0.0322212	4314/28	2
	umls:C0033817	Pseudomonas Infections	2/41	26/17381	0.00170225	0.0452132	0.0324644	6279/28	2
	umls:C0595921	Intraocular pressure disorder	3/41	102/17381	0.00177904	0.0452132	0.0324644	4314/1690/28	3
	umls:C0007114	Malignant neoplasm of skin	4/41	221/17381	0.00178168	0.0452132	0.0324644	6278/4321/360/6279	4
	umls:C0473583	Nevus elasticus	2/41	27/17381	0.00183569	0.0452132	0.0324644	4321/4629	2
	umls:C0027430	Nasal Polyps	4/41	223/17381	0.00184126	0.0452132	0.0324644	6278/5320/11005/6279	4
	umls:C0264408	Childhood asthma	3/41	105/17381	0.00193286	0.0461796	0.0331583	5004/108/28	3
	umls:C0856727	Cholesterol gallstones	2/41	29/17381	0.00211701	0.0484601	0.0347957	5320/23541	2
	umls:C0007570	Celiac Disease	5/41	390/17381	0.00213794	0.0484601	0.0347957	4314/11005/6279/23541/10537	5
hsa-miR-301a-5p	umls:C0009917	Contracture	3/40	40/17381	0.000105163	0.0466439	0.0378976	7079/10216/10942	3
	umls:C0268436	Pseudohypoaldosteronism, Type I	2/40	10/17381	0.000229692	0.0466439	0.0378976	6338/6340	2
	umls:C0031099	Periodontitis	5/40	270/17381	0.000367645	0.0466439	0.0378976	7079/820/25984/2206/1672	5
	umls:C3163620	Hypotension Adverse Event	2/40	14/17381	0.00046179	0.0466439	0.0378976	6338/6340	2
	umls:C0221043	Liddle Syndrome	2/40	15/17381	0.00053206	0.0466439	0.0378976	6338/6340	2
	umls:C0339985	Idiopathic bronchiectasis	2/40	15/17381	0.00053206	0.0466439	0.0378976	6338/6340	2
